# Supplementary material for: PlasmidHostFinder: Prediction of Plasmid Hosts Using Random Forest
Source: mSystems. 2022 Apr 6;7(2):e01180-21. doi: 10.1128/msystems.01180-21 (PMC9040769; doi:10.1128/msystems.01180-21)
Supplement: Table S1 [file msystems.01180-21-st001.xlsx]

## Sheet: Table S1A
Table S1A: The random grid search for random forest parameter tuning. The model was tuned for the 8-mers and genus level.
Random forest parameter	Searched parameter list	Hyperparameter
n_estimators	[200, 2000]	1000
max_features	[auto, sqrt]	auto
max_depth	[10, 110] and None	50
min_samples_split	{2, 5, 10}	2
min_samples_leaf	{1, 2, 4}	1
bootstrap	[True, False]	False

## Sheet: Table S1B
Table S1B: The PATRIC plasmid IDs and host names at the species level.
Plasmid PATRIC IDs	Host name(s)
1001582.15	Bacillus amyloliquefaciens
1001583.10	Lactobacillus brevis
1001583.11	Lactobacillus brevis
1001583.12	Lactobacillus brevis
1001583.13	Lactobacillus brevis
1001583.14	Lactobacillus brevis
1001583.6	Lactobacillus brevis
1001583.7	Lactobacillus brevis
1001583.8	Lactobacillus brevis
1001583.9	Lactobacillus brevis
1001989.12	Escherichia coli
1001989.13	Escherichia coli
1001989.14	Escherichia coli
1003239.3	Bacillus cereus
1003239.4	Bacillus cereus
1003239.5	Bacillus cereus
100379.12	Candidatus Phytoplasma asteris
100379.13	Candidatus Phytoplasma asteris
100379.14	Candidatus Phytoplasma asteris
100379.15	Candidatus Phytoplasma asteris
100379.16	Candidatus Phytoplasma asteris
100379.17	Candidatus Phytoplasma asteris
100379.18	Candidatus Phytoplasma asteris
100379.19	Candidatus Phytoplasma asteris
100379.20	Candidatus Phytoplasma asteris
100379.21	Candidatus Phytoplasma asteris
100379.22	Candidatus Phytoplasma asteris
1004153.5	Escherichia coli
1004777.3	Tetragenococcus halophilus
1004786.12	Alteromonas mediterranea
1005057.6	Buchnera aphidicola
1005057.7	Buchnera aphidicola
1005090.6	Buchnera aphidicola
1005090.7	Buchnera aphidicola
1006007.10	Bacillus megaterium
1006007.8	Bacillus megaterium
1006007.9	Bacillus megaterium
1006554.10	Acetobacter pasteurianus
1006554.7	Acetobacter pasteurianus
1006554.8	Acetobacter pasteurianus
1006554.9	Acetobacter pasteurianus
1008297.13	Salmonella enterica
1009856.5	Buchnera aphidicola
1009857.5	Buchnera aphidicola
1009858.5	Buchnera aphidicola
1009859.5	Buchnera aphidicola
102608.9	Helicobacter pylori
102617.13	Helicobacter pylori
1027397.5	Erwinia amylovora
1027397.6	Erwinia amylovora
1030005.4	Salmonella enterica
1031711.10	Ralstonia solanacearum
1033991.40	Rhizobium leguminosarum
1033991.41	Rhizobium leguminosarum
1033991.42	Rhizobium leguminosarum
1035377.12	Yersinia pestis
1035377.13	Yersinia pestis
1035377.14	Yersinia pestis
1035377.15	Yersinia pestis
1035817.10	Bifidobacterium longum
1035817.9	Bifidobacterium longum
1036672.20	Helicobacter pylori,Achromobacter xylosoxidans,Escherichia coli
103690.37	Nostoc sp. PCC 7120
103690.38	Nostoc sp. PCC 7120
103690.39	Nostoc sp. PCC 7120
103690.40	Nostoc sp. PCC 7120
103690.41	Nostoc sp. PCC 7120
103690.42	Nostoc sp. PCC 7120
1037911.21	Erwinia amylovora,Pseudomonas fluorescens
103796.100	Pseudomonas syringae
103796.101	Pseudomonas syringae
103796.102	Pseudomonas syringae
103796.103	Pseudomonas syringae
103796.104	Pseudomonas syringae
103796.105	Pseudomonas syringae
103796.99	Pseudomonas syringae
1038927.35	Escherichia coli
1038927.36	Escherichia coli
1040963.4	Chlamydia psittaci
1045004.6	Oenococcus oeni
1045010.36	Escherichia coli
1045010.37	Escherichia coli
1045010.38	Escherichia coli
1045808.10	Rhodococcus sp. YL-1
1045808.6	Rhodococcus sp. YL-1
1045808.7	Rhodococcus sp. YL-1
1045808.8	Rhodococcus sp. YL-1
1045808.9	Rhodococcus sp. YL-1
1045856.17	Enterobacter cloacae
1048254.10	Helicobacter pylori,Escherichia coli
1048254.11	Helicobacter pylori,Escherichia coli
1048254.12	Helicobacter pylori,Escherichia coli
1048254.6	Helicobacter pylori,Escherichia coli
1048254.7	Helicobacter pylori,Escherichia coli
1048254.8	Helicobacter pylori,Escherichia coli
1048254.9	Helicobacter pylori,Escherichia coli
1048689.17	Escherichia coli
1048689.18	Escherichia coli
1048689.19	Escherichia coli
1048689.20	Escherichia coli
1048689.21	Escherichia coli
1049565.29	Klebsiella pneumoniae
1050219.5	Chlamydia psittaci
1050219.6	Chlamydia psittaci
1050220.4	Chlamydia psittaci
1050221.6	Chlamydia psittaci
1050221.7	Chlamydia psittaci
1050617.35	Escherichia coli
1050617.36	Escherichia coli
1050617.37	Escherichia coli
1050617.38	Escherichia coli
1050617.39	Escherichia coli
1050720.10	Agrobacterium tumefaciens
1050720.11	Agrobacterium tumefaciens
1055521.4	Chlamydia psittaci
1055527.11	Helicobacter pylori
1055528.7	Helicobacter pylori
1055530.6	Helicobacter pylori
1055531.5	Helicobacter pylori
1055531.6	Helicobacter pylori
1055532.5	Helicobacter pylori
1055532.6	Helicobacter pylori
1055545.4	Escherichia coli
1055545.5	Escherichia coli
1063.14	Rhodobacter sphaeroides
1063.15	Rhodobacter sphaeroides
1063.16	Rhodobacter sphaeroides
1063.17	Rhodobacter sphaeroides
1063.18	Rhodobacter sphaeroides
1063.19	Rhodobacter sphaeroides
1063.20	Rhodobacter sphaeroides
1063.21	Rhodobacter sphaeroides
1063.22	Rhodobacter sphaeroides
1063.23	Rhodobacter sphaeroides
1063.24	Rhodobacter sphaeroides
1063.25	Rhodobacter sphaeroides
1063.26	Rhodobacter sphaeroides
1063.27	Rhodobacter sphaeroides
1064539.28	Azospirillum brasilense
1064539.29	Azospirillum brasilense
1064539.30	Azospirillum brasilense
1064539.31	Azospirillum brasilense
1064539.32	Azospirillum brasilense
1064539.33	Azospirillum brasilense
106654.100	Acinetobacter nosocomialis
106654.101	Acinetobacter nosocomialis
106654.102	Acinetobacter nosocomialis
106654.103	Acinetobacter nosocomialis
106654.104	Acinetobacter nosocomialis
106654.99	Acinetobacter nosocomialis
1068608.4	Escherichia coli
1069495.5	Escherichia coli
1071400.10	Lactobacillus buchneri
1071400.11	Lactobacillus buchneri
1071400.9	Lactobacillus buchneri
1071753.6	Chlamydia trachomatis
1071754.6	Chlamydia trachomatis
1071755.5	Chlamydia trachomatis
1071756.5	Chlamydia trachomatis
1071757.5	Chlamydia trachomatis
1071758.5	Chlamydia trachomatis
1071760.5	Chlamydia trachomatis
1071761.5	Chlamydia trachomatis
1071764.5	Chlamydia trachomatis
1071766.5	Chlamydia trachomatis
1071767.6	Chlamydia trachomatis
1071768.5	Chlamydia trachomatis
1071769.5	Chlamydia trachomatis
1071770.6	Chlamydia trachomatis
1071771.6	Chlamydia trachomatis
1071773.6	Chlamydia trachomatis
1071774.11	Chlamydia trachomatis
1071775.5	Chlamydia trachomatis
1071777.6	Chlamydia trachomatis
1071778.5	Chlamydia trachomatis
1071779.5	Chlamydia trachomatis
1071780.5	Chlamydia trachomatis
1071781.5	Chlamydia trachomatis
1071782.5	Chlamydia trachomatis
1071783.5	Chlamydia trachomatis
1072459.29	Escherichia coli
1072459.30	Escherichia coli
1072459.31	Escherichia coli
1072459.32	Escherichia coli
1074919.16	Staphylococcus aureus
1074919.17	Staphylococcus aureus
1074919.18	Staphylococcus aureus
1074919.19	Staphylococcus aureus
1074919.20	Staphylococcus aureus
1074919.21	Staphylococcus aureus
1074919.22	Staphylococcus aureus
1075085.5	Chlamydia trachomatis
1075086.5	Chlamydia trachomatis
1075087.5	Chlamydia trachomatis
107806.146	Buchnera aphidicola
107806.147	Buchnera aphidicola
1081646.7	Borreliella garinii
1081646.8	Borreliella garinii
1085624.10	Persicobacter sp. JZB09
1085624.11	Persicobacter sp. JZB09
1085624.12	Persicobacter sp. JZB09
1085624.13	Persicobacter sp. JZB09
1085624.14	Persicobacter sp. JZB09
1085624.15	Persicobacter sp. JZB09
1085624.16	Persicobacter sp. JZB09
1085624.17	Persicobacter sp. JZB09
1085624.18	Persicobacter sp. JZB09
1085624.19	Persicobacter sp. JZB09
1085624.20	Persicobacter sp. JZB09
1085624.21	Persicobacter sp. JZB09
1085624.6	Persicobacter sp. JZB09
1085624.7	Persicobacter sp. JZB09
1085624.8	Persicobacter sp. JZB09
1085624.9	Persicobacter sp. JZB09
1086014.5	Acinetobacter pittii
1086030.9	Shigella flexneri
108619.135	Salmonella enterica
108619.136	Salmonella enterica
108619.137	Salmonella enterica
108619.138	Salmonella enterica
1087440.12	Klebsiella pneumoniae
1087446.3	Klebsiella pneumoniae
1087447.3	Klebsiella pneumoniae
1087469.4	Mycobacterium abscessus
1088721.10	Novosphingobium pentaromativorans
1088721.11	Novosphingobium pentaromativorans
1088721.12	Novosphingobium pentaromativorans
1088721.13	Novosphingobium pentaromativorans
1088721.14	Novosphingobium pentaromativorans
1088721.15	Novosphingobium pentaromativorans
1088721.9	Novosphingobium pentaromativorans
108981.10	Acinetobacter schindleri
108981.11	Acinetobacter schindleri
108981.12	Acinetobacter schindleri
108981.13	Acinetobacter schindleri
108981.8	Acinetobacter schindleri
108981.9	Acinetobacter schindleri
1090927.5	Escherichia coli
1091041.18	Bacillus amyloliquefaciens
1093099.5	Campylobacter fetus
1093099.6	Campylobacter fetus
1094170.8	Klebsiella pneumoniae
1094170.9	Klebsiella pneumoniae
1095103.41	Pseudomonas syringae
1095774.8	Pantoea ananatis
1096995.11	Acinetobacter baumannii
1096995.12	Acinetobacter baumannii
1096996.10	Acinetobacter baumannii
1096997.11	Acinetobacter baumannii
1096997.12	Acinetobacter baumannii
1096997.13	Acinetobacter baumannii
1104322.12	Lactococcus lactis
1104322.13	Lactococcus lactis
1104322.14	Lactococcus lactis
1104322.15	Lactococcus lactis
1104325.18	Enterococcus faecium
1104678.6	Pseudomonas syringae
1104678.7	Pseudomonas syringae
1104679.6	Pseudomonas syringae
1105111.4	Rickettsia amblyommatis
1105111.5	Rickettsia amblyommatis
1105111.6	Rickettsia amblyommatis
1107880.25	Leuconostoc mesenteroides
1107880.26	Leuconostoc mesenteroides
1107880.27	Leuconostoc mesenteroides
1107880.28	Leuconostoc mesenteroides
1108963.4	Lactobacillus salivarius
1111678.10	Lactococcus lactis
1111678.11	Lactococcus lactis
1111678.12	Lactococcus lactis
1111678.13	Lactococcus lactis
1111678.14	Lactococcus lactis
1111678.7	Lactococcus lactis
1111678.8	Lactococcus lactis
1111678.9	Lactococcus lactis
1116234.13	Acinetobacter baumannii
111780.10	Stanieria cyanosphaera
111780.11	Stanieria cyanosphaera
111780.12	Stanieria cyanosphaera
111780.13	Stanieria cyanosphaera
111780.9	Stanieria cyanosphaera
1117941.13	Lactococcus lactis
1117943.40	Sinorhizobium fredii
1117943.41	Sinorhizobium fredii
1117943.42	Sinorhizobium fredii
1117943.43	Sinorhizobium fredii
1121308.9	Clostridioides difficile
1121353.11	Corynebacterium glutamicum
1121353.12	Corynebacterium glutamicum
1123523.6	Staphylococcus aureus
1123862.18	Klebsiella pneumoniae
1123862.19	Klebsiella pneumoniae
1123862.20	Klebsiella pneumoniae
1123862.21	Klebsiella pneumoniae
1123862.22	Klebsiella pneumoniae
1123862.23	Klebsiella pneumoniae
1123863.21	Pantoea ananatis
1124936.6	Salmonella enterica
1124936.7	Salmonella enterica
1124936.8	Salmonella enterica
1124958.4	Salmonella enterica
1124958.5	Salmonella enterica
1125630.92	Klebsiella pneumoniae
1125630.93	Klebsiella pneumoniae
1125630.94	Klebsiella pneumoniae
1125630.95	Klebsiella pneumoniae
1125630.96	Klebsiella pneumoniae
1125630.97	Klebsiella pneumoniae
1127122.5	Helicobacter pylori
1128334.13	Sinorhizobium fredii
1128334.14	Sinorhizobium fredii
1128334.15	Sinorhizobium fredii
1128399.13	Rhizobium phaseoli
1130828.7	Ralstonia solanacearum
1130829.6	Ralstonia solanacearum
1132496.9	Pasteurella multocida
1132507.14	Salmonella enterica
1133852.37	Escherichia coli
1133852.38	Escherichia coli
1133852.39	Escherichia coli
1133853.28	Escherichia coli
1133853.29	Escherichia coli
1134687.27	Klebsiella oxytoca,Klebsiella michiganensis
1134687.28	Klebsiella oxytoca,Klebsiella michiganensis
1134687.29	Klebsiella oxytoca,Klebsiella michiganensis
1134687.30	Klebsiella oxytoca,Klebsiella michiganensis
1134687.31	Klebsiella michiganensis
1134687.32	Klebsiella michiganensis
1134687.33	Klebsiella michiganensis
1134687.34	Klebsiella michiganensis
1134687.35	Klebsiella michiganensis
1134687.36	Klebsiella michiganensis
1134782.19	Escherichia coli
1134782.20	Escherichia coli
1134782.21	Escherichia coli
1136179.20	Rhodococcus erythropolis
1137095.10	Scytonema sp. HK-05
1137095.11	Scytonema sp. HK-05
1137095.12	Scytonema sp. HK-05
1137095.13	Scytonema sp. HK-05
1137095.7	Scytonema sp. HK-05
1137095.8	Scytonema sp. HK-05
1137095.9	Scytonema sp. HK-05
1137651.12	Xanthomonas citri
1137651.13	Xanthomonas citri
1141663.13	Providencia rettgeri
1147754.6	Salmonella enterica
1148.133	Synechocystis sp. PCC 6803
1148.134	Synechocystis sp. PCC 6803
1148.135	Synechocystis sp. PCC 6803
1148.137	Synechocystis sp. PCC 6803
1148.138	Synechocystis sp. PCC 6803
1148.140	Synechocystis sp. PCC 6803
1148.141	Synechocystis sp. PCC 6803
1148.142	Synechocystis sp. PCC 6803
1148.143	Synechocystis sp. PCC 6803
1150615.6	Xanthomonas axonopodis,Xanthomonas citri
1150615.7	Xanthomonas axonopodis,Xanthomonas citri
1151116.11	Rahnella aquatilis
1151116.12	Rahnella aquatilis
1151116.13	Rahnella aquatilis
1155096.10	Borrelia crocidurae
1155096.11	Borrelia crocidurae
1155096.12	Borrelia crocidurae
1155096.13	Borrelia crocidurae
1155096.14	Borrelia crocidurae
1155096.15	Borrelia crocidurae
1155096.16	Borrelia crocidurae
1155096.17	Borrelia crocidurae
1155096.18	Borrelia crocidurae
1155096.19	Borrelia crocidurae
1155096.20	Borrelia crocidurae
1155096.21	Borrelia crocidurae
1155096.22	Borrelia crocidurae
1155096.23	Borrelia crocidurae
1155096.24	Borrelia crocidurae
1155096.25	Borrelia crocidurae
1155096.26	Borrelia crocidurae
1155096.27	Borrelia crocidurae
1155096.28	Borrelia crocidurae
1155096.29	Borrelia crocidurae
1155096.30	Borrelia crocidurae
1155096.31	Borrelia crocidurae
1155096.32	Borrelia crocidurae
1155096.33	Borrelia crocidurae
1155096.34	Borrelia crocidurae
1155096.35	Borrelia crocidurae
1155096.36	Borrelia crocidurae
1155096.37	Borrelia crocidurae
1155096.38	Borrelia crocidurae
1155096.39	Borrelia crocidurae
1155096.40	Borrelia crocidurae
1155096.41	Borrelia crocidurae
1155096.42	Borrelia crocidurae
1155096.43	Borrelia crocidurae
1155096.44	Borrelia crocidurae
1155096.45	Borrelia crocidurae
1155096.7	Borrelia crocidurae
1155096.8	Borrelia crocidurae
1155096.9	Borrelia crocidurae
115545.20	Pasteurella multocida
115545.21	Pasteurella multocida
1155766.47	Enterococcus faecium
1155766.48	Enterococcus faecium
1155766.49	Enterococcus faecium
1159083.5	Streptococcus pneumoniae
1160717.5	Salmonella enterica
1163743.5	Helicobacter pylori
1163745.8	Helicobacter pylori
1168066.21	Mycobacterium abscessus
1171376.10	Salmonella enterica
1171376.8	Salmonella enterica
1171376.9	Salmonella enterica
1173022.10	Crinalium epipsammum
1173022.11	Crinalium epipsammum
1173022.12	Crinalium epipsammum
1173022.5	Crinalium epipsammum
1173022.6	Crinalium epipsammum
1173022.7	Crinalium epipsammum
1173022.8	Crinalium epipsammum
1173022.9	Crinalium epipsammum
1173027.12	Microcoleus sp. PCC 7113
1173027.13	Microcoleus sp. PCC 7113
1173027.14	Microcoleus sp. PCC 7113
1173027.15	Microcoleus sp. PCC 7113
1173027.16	Microcoleus sp. PCC 7113
1173027.17	Microcoleus sp. PCC 7113
1173027.18	Microcoleus sp. PCC 7113
1173027.19	Microcoleus sp. PCC 7113
1173427.4	Salmonella enterica
1173939.5	Salmonella enterica
1176492.7	Burkholderia glumae
1176492.8	Burkholderia glumae
118101.5	Buchnera aphidicola
118101.6	Buchnera aphidicola
1182756.7	Staphylococcus aureus
1183378.10	Campylobacter coli
1183378.11	Campylobacter coli
1183378.12	Campylobacter coli
1183378.9	Campylobacter coli
1183379.5	Campylobacter coli
1183380.11	Campylobacter coli
1184.10	Leptolyngbya boryana
1188256.18	Rhodovulum sulfidophilum
1188256.19	Rhodovulum sulfidophilum
1188256.20	Rhodovulum sulfidophilum
1188256.21	Rhodovulum sulfidophilum
1191061.10	Klebsiella oxytoca,Klebsiella michiganensis
1191061.11	Klebsiella oxytoca,Klebsiella michiganensis
1191062.4	Comamonas testosteroni
1193576.4	Staphylococcus aureus
1193576.5	Staphylococcus aureus
1194159.4	Salmonella enterica
1194159.5	Salmonella enterica
1194159.6	Salmonella enterica
1194418.8	Pseudomonas syringae
1194424.10	Zymomonas mobilis
1194424.11	Zymomonas mobilis
1194424.7	Zymomonas mobilis
1194424.8	Zymomonas mobilis
1194424.9	Zymomonas mobilis
1194526.14	Staphylococcus warneri
1194526.15	Staphylococcus warneri
1194526.16	Staphylococcus warneri
1194526.17	Staphylococcus warneri
1194526.18	Staphylococcus warneri
1194526.19	Staphylococcus warneri
1194526.20	Staphylococcus warneri
1194526.21	Staphylococcus warneri
1194971.5	Lactobacillus salivarius
1194971.6	Lactobacillus salivarius
1195464.13	Bacillus thuringiensis
1195464.14	Bacillus thuringiensis
1195464.15	Bacillus thuringiensis
1195464.16	Bacillus thuringiensis
1195464.17	Bacillus thuringiensis
1195464.18	Bacillus thuringiensis
1195464.19	Bacillus thuringiensis
1196325.10	Pseudomonas putida
1198108.5	Acinetobacter baumannii
1198114.10	Granulicella tundricola
1198114.11	Granulicella tundricola
1198114.7	Granulicella tundricola
1198114.8	Granulicella tundricola
1198114.9	Granulicella tundricola
119912.25	Salmonella enterica
119912.26	Salmonella enterica
119912.27	Salmonella enterica
119912.28	Salmonella enterica
1199150.7	Klebsiella pneumoniae
1200302.12	Photobacterium damselae
120045.5	Zymomonas mobilis
120107.16	Sphingobium cloacae
120107.17	Sphingobium cloacae
120107.18	Sphingobium cloacae
120107.19	Sphingobium cloacae
120107.20	Sphingobium cloacae
120107.21	Sphingobium cloacae
1201292.21	Enterococcus faecalis
1201292.22	Enterococcus faecalis
1206105.31	Enterococcus faecalis
1206105.32	Enterococcus faecalis
1208324.13	Celeribacter indicus
1208324.14	Celeribacter indicus
1208324.15	Celeribacter indicus
1208324.16	Celeribacter indicus
1208324.17	Celeribacter indicus
1211847.8	Xylella fastidiosa
1213182.5	Bacillus anthracis
1215087.9	Pseudomonas putida
1215088.5	Pseudomonas putida
1215914.6	Lactobacillus casei
1217737.14	Bacillus thuringiensis
1217737.15	Bacillus thuringiensis
1217737.16	Bacillus thuringiensis
1217737.17	Bacillus thuringiensis
1217737.18	Bacillus thuringiensis
1217737.19	Bacillus thuringiensis
1217984.10	Bacillus cereus
1217984.11	Bacillus cereus
1217984.8	Bacillus cereus
1217984.9	Bacillus cereus
1218175.11	Bacillus thuringiensis
1218175.12	Bacillus thuringiensis
1218175.13	Bacillus thuringiensis
1218175.14	Bacillus thuringiensis
1218175.15	Bacillus thuringiensis
1218175.16	Bacillus thuringiensis
1218175.17	Bacillus thuringiensis
1218175.18	Bacillus thuringiensis
1218176.4	Chlamydia psittaci
1218354.4	Chlamydia psittaci
1218355.4	Chlamydia psittaci
1218356.4	Chlamydia psittaci
1218357.4	Chlamydia psittaci
1218358.8	Chlamydia psittaci
1220027.4	Xanthomonas citri
1220027.5	Xanthomonas citri
1220028.5	Xanthomonas citri
1220028.6	Xanthomonas citri
1221877.4	Chlamydia psittaci
1224742.13	Vibrio campbellii
1224746.4	Gluconobacter oxydans
1224747.5	Acinetobacter baumannii
1224747.6	Acinetobacter baumannii
1224747.7	Acinetobacter baumannii
1225181.6	Klebsiella pneumoniae
1225181.7	Klebsiella pneumoniae
1225181.8	Klebsiella pneumoniae
1226298.10	Lactobacillus casei,Lactobacillus paracasei
1226298.9	Lactobacillus casei,Lactobacillus paracasei
1227812.119	Piscirickettsia salmonis
1227812.120	Piscirickettsia salmonis
1227812.121	Piscirickettsia salmonis
1227812.122	Piscirickettsia salmonis
1229727.10	Thiobacimonas profunda
1229727.11	Thiobacimonas profunda
1229727.12	Thiobacimonas profunda
1229727.13	Thiobacimonas profunda
1229727.6	Thiobacimonas profunda
1229727.7	Thiobacimonas profunda
1229727.8	Thiobacimonas profunda
1229727.9	Thiobacimonas profunda
1230477.6	Bacillus subtilis
1230480.5	Escherichia coli
1230587.23	Sinorhizobium meliloti
1230587.24	Sinorhizobium meliloti
1230587.25	Sinorhizobium meliloti
1234378.4	Lawsonia intracellularis
1234378.5	Lawsonia intracellularis
1234378.6	Lawsonia intracellularis
1234661.5	Yersinia pestis
1235461.15	Sinorhizobium meliloti
1235461.16	Sinorhizobium meliloti
1235461.17	Sinorhizobium meliloti
1235461.18	Sinorhizobium meliloti
1235833.10	Acinetobacter calcoaceticus
1235833.9	Acinetobacter calcoaceticus
1238.193	Piscirickettsia salmonis
1238.194	Piscirickettsia salmonis
1238.195	Piscirickettsia salmonis
1238.196	Piscirickettsia salmonis
1238.198	Piscirickettsia salmonis
1238.199	Piscirickettsia salmonis
1238.200	Piscirickettsia salmonis
1238.201	Piscirickettsia salmonis
1238.202	Piscirickettsia salmonis
1238.203	Piscirickettsia salmonis
1238.204	Piscirickettsia salmonis
1238.205	Piscirickettsia salmonis
1238.206	Piscirickettsia salmonis
1238.207	Piscirickettsia salmonis
1238.208	Piscirickettsia salmonis
1238.209	Piscirickettsia salmonis
1238.210	Piscirickettsia salmonis
1238.211	Piscirickettsia salmonis
1238.212	Piscirickettsia salmonis
1238.213	Piscirickettsia salmonis
1238.214	Piscirickettsia salmonis
1238.215	Piscirickettsia salmonis
1238.216	Piscirickettsia salmonis
1238.217	Piscirickettsia salmonis
1238.218	Piscirickettsia salmonis
1238.219	Piscirickettsia salmonis
1238.220	Piscirickettsia salmonis
1238.221	Piscirickettsia salmonis
1238.222	Piscirickettsia salmonis
1238.223	Piscirickettsia salmonis
1238.224	Piscirickettsia salmonis
1238.225	Piscirickettsia salmonis
1238.226	Piscirickettsia salmonis
1238.227	Piscirickettsia salmonis
1238.228	Piscirickettsia salmonis
1238.229	Piscirickettsia salmonis
1238.230	Piscirickettsia salmonis
1238.231	Piscirickettsia salmonis
1238.232	Piscirickettsia salmonis
1238.233	Piscirickettsia salmonis
1238.234	Piscirickettsia salmonis
1238.235	Piscirickettsia salmonis
1238.236	Piscirickettsia salmonis
1238.237	Piscirickettsia salmonis
1238.238	Piscirickettsia salmonis
1238.239	Piscirickettsia salmonis
1238.240	Piscirickettsia salmonis
1238.241	Piscirickettsia salmonis
1238.242	Piscirickettsia salmonis
1238.243	Piscirickettsia salmonis
1238.244	Piscirickettsia salmonis
1238.245	Piscirickettsia salmonis
1238.247	Piscirickettsia salmonis
1238.249	Piscirickettsia salmonis
1238.250	Piscirickettsia salmonis
1238.251	Piscirickettsia salmonis
1238.252	Piscirickettsia salmonis
1238.253	Piscirickettsia salmonis
1238.254	Piscirickettsia salmonis
1238.255	Piscirickettsia salmonis
1238.256	Piscirickettsia salmonis
1238.257	Piscirickettsia salmonis
1238.258	Piscirickettsia salmonis
1238.259	Piscirickettsia salmonis
1238.260	Piscirickettsia salmonis
1238.261	Piscirickettsia salmonis
1238.262	Piscirickettsia salmonis
1240980.4	Campylobacter fetus
1241616.8	Staphylococcus aureus
1242098.4	Salmonella enterica
1242102.4	Salmonella enterica
1242102.5	Salmonella enterica
1242107.4	Salmonella enterica
1242107.5	Salmonella enterica
1242245.10	Acinetobacter johnsonii
1242245.11	Acinetobacter johnsonii
1242245.12	Acinetobacter johnsonii
1242245.13	Acinetobacter johnsonii
1242245.14	Acinetobacter johnsonii
1242245.15	Acinetobacter johnsonii
1242245.16	Acinetobacter johnsonii
1242245.9	Acinetobacter johnsonii
1243584.4	Salmonella enterica
1243584.5	Salmonella enterica
1243585.4	Salmonella enterica
1243591.4	Salmonella enterica
1243591.5	Salmonella enterica
1243602.4	Salmonella enterica
1243602.5	Salmonella enterica
1243616.4	Salmonella enterica
1243616.5	Salmonella enterica
1244085.20	Klebsiella pneumoniae
1245.52	Lactobacillus sakei,Leuconostoc mesenteroides
1245.53	Lactobacillus sakei,Leuconostoc mesenteroides
1245.54	Lactobacillus sakei,Leuconostoc mesenteroides
1245.55	Leuconostoc mesenteroides
1245910.5	Borreliella burgdorferi
1245910.6	Borreliella burgdorferi
1247.703	Oenococcus oeni
1247.704	Oenococcus oeni
1247.705	Oenococcus oeni
1247.706	Oenococcus oeni
1247.707	Oenococcus oeni
1248417.4	Clostridium botulinum
1248726.5	Helicobacter pylori
1248823.12	Escherichia coli
1248823.13	Escherichia coli
1248902.11	Escherichia coli
1248903.11	Escherichia coli
1248903.12	Escherichia coli
1248915.11	Escherichia coli
1248915.12	Escherichia coli
1249525.5	Salmonella enterica
1249525.6	Salmonella enterica
1249525.7	Salmonella enterica
1250539.10	Pelagibaca abyssi
1250539.11	Pelagibaca abyssi
1250539.12	Pelagibaca abyssi
1250539.5	Pelagibaca abyssi
1250539.6	Pelagibaca abyssi
1250539.7	Pelagibaca abyssi
1250539.8	Pelagibaca abyssi
1250539.9	Pelagibaca abyssi
1254.100	Pediococcus acidilactici
1254.101	Pediococcus acidilactici
1254.102	Pediococcus acidilactici
1254.93	Pediococcus acidilactici
1254.94	Pediococcus acidilactici
1254.95	Pediococcus acidilactici
1254.96	Pediococcus acidilactici
1254.97	Pediococcus acidilactici
1254.98	Pediococcus acidilactici
1254.99	Pediococcus acidilactici
1255.28	Pediococcus pentosaceus
1255.29	Pediococcus pentosaceus
1255303.4	Erwinia amylovora
1255304.4	Erwinia amylovora
1255305.4	Erwinia amylovora
1255305.5	Erwinia amylovora
1255306.5	Erwinia amylovora
1255307.5	Erwinia amylovora
1255.30	Pediococcus pentosaceus
1255309.4	Erwinia amylovora
1255310.4	Erwinia amylovora
1255.31	Pediococcus pentosaceus
1255.32	Pediococcus pentosaceus
1255.33	Pediococcus pentosaceus
1255.34	Pediococcus pentosaceus
1255.35	Pediococcus pentosaceus
1255.36	Pediococcus pentosaceus
1255.37	Pediococcus pentosaceus
1255.38	Pediococcus pentosaceus
1255.39	Pediococcus pentosaceus
1255.40	Pediococcus pentosaceus
1255.41	Pediococcus pentosaceus
1255.42	Pediococcus pentosaceus
1260222.5	Chlamydia trachomatis
1260223.5	Chlamydia trachomatis
1260963.4	Leptolyngbya boryana
1261129.20	Bacillus thuringiensis
1261129.21	Bacillus thuringiensis
1261129.22	Bacillus thuringiensis
1261129.23	Bacillus thuringiensis
1261129.24	Bacillus thuringiensis
1261129.25	Bacillus thuringiensis
1261129.26	Bacillus thuringiensis
1261129.27	Bacillus thuringiensis
1261129.28	Bacillus thuringiensis
1261129.29	Bacillus thuringiensis
1261129.30	Bacillus thuringiensis
1261129.31	Bacillus thuringiensis
1261129.32	Bacillus thuringiensis
1262350.7	Pseudomonas syringae
1262456.9	Ralstonia solanacearum
1263406.5	Chlamydia trachomatis
1265350.5	Buchnera aphidicola
1265350.6	Buchnera aphidicola
1266844.21	Acetobacter pasteurianus
1266844.22	Acetobacter pasteurianus
1266844.23	Acetobacter pasteurianus
1266844.24	Acetobacter pasteurianus
1266844.25	Acetobacter pasteurianus
1266844.26	Acetobacter pasteurianus
1266844.27	Acetobacter pasteurianus
1266845.11	Carnobacterium inhibens
1266845.12	Carnobacterium inhibens
1266845.13	Carnobacterium inhibens
1266845.14	Carnobacterium inhibens
1266845.15	Carnobacterium inhibens
1267753.5	Salmonella enterica
1267753.6	Salmonella enterica
1268883.4	Staphylococcus aureus
1268883.5	Staphylococcus aureus
1268883.6	Staphylococcus aureus
1271862.10	Salmonella enterica
1271862.8	Salmonella enterica
1271862.9	Salmonella enterica
1271863.10	Salmonella enterica
1271863.11	Salmonella enterica
1271864.4	Salmonella enterica
1271864.5	Salmonella enterica
1273173.6	Campylobacter coli
1273173.7	Campylobacter coli
1273266.5	Campylobacter fetus
1273266.6	Campylobacter fetus
1273266.7	Campylobacter fetus
1279365.12	Bacillus thuringiensis
1279365.13	Bacillus thuringiensis
1279365.14	Bacillus thuringiensis
1279365.15	Bacillus thuringiensis
1279365.16	Bacillus thuringiensis
1279365.17	Bacillus thuringiensis
1279365.18	Bacillus thuringiensis
1280052.10	Acinetobacter sp. M131
1280052.11	Acinetobacter sp. M131
1280052.12	Acinetobacter sp. M131
1280052.13	Acinetobacter sp. M131
1280052.3	Acinetobacter sp. M131
1280052.4	Acinetobacter sp. M131
1280052.5	Acinetobacter sp. M131
1280052.6	Acinetobacter sp. M131
1280052.7	Acinetobacter sp. M131
1280052.8	Acinetobacter sp. M131
1280052.9	Acinetobacter sp. M131
1280.14972	Staphylococcus aureus
1280.14973	Staphylococcus aureus
1280.14974	Staphylococcus aureus
1280.14975	Staphylococcus aureus
1280.14976	Staphylococcus aureus
1280.14977	Staphylococcus aureus
1280.14978	Staphylococcus aureus
1280.14979	Staphylococcus aureus
1280.14980	Staphylococcus aureus
1280.14981	Staphylococcus aureus
1280.14982	Staphylococcus aureus
1280.14983	Staphylococcus aureus
1280.14984	Staphylococcus aureus
1280.14985	Staphylococcus aureus
1280.14986	Staphylococcus aureus
1280.14987	Staphylococcus aureus
1280.14988	Staphylococcus aureus
1280.14989	Staphylococcus aureus
1280.14990	Staphylococcus aureus
1280.14991	Staphylococcus aureus
1280.14992	Staphylococcus aureus
1280.14993	Staphylococcus aureus
1280.14994	Staphylococcus aureus
1280.14995	Staphylococcus aureus
1280.14996	Staphylococcus aureus
1280.14997	Staphylococcus aureus
1280.14998	Staphylococcus aureus
1280.14999	Staphylococcus aureus
1280.15000	Staphylococcus aureus
1280.15001	Staphylococcus aureus
1280.15002	Staphylococcus aureus
1280.15003	Staphylococcus aureus
1280.15004	Staphylococcus aureus
1280.15005	Staphylococcus aureus
1280.15006	Staphylococcus aureus
1280.15007	Staphylococcus aureus
1280.15008	Staphylococcus aureus
1280.15009	Staphylococcus aureus
1280.15010	Staphylococcus aureus
1280.15011	Staphylococcus aureus
1280.15012	Staphylococcus aureus
1280.15013	Staphylococcus aureus
1280.15014	Staphylococcus aureus
1280.15015	Staphylococcus aureus
1280.15016	Staphylococcus aureus
1280.15017	Staphylococcus aureus
1280.15018	Staphylococcus aureus
1280.15019	Staphylococcus aureus
1280.15020	Staphylococcus aureus
1280.15021	Staphylococcus aureus
1280.15022	Staphylococcus aureus
1280.15023	Staphylococcus aureus
1280.15024	Staphylococcus aureus
1280.15025	Staphylococcus aureus
1280.15026	Staphylococcus aureus
1280.15028	Staphylococcus aureus
1280.15029	Staphylococcus aureus
1280.15030	Staphylococcus aureus
1280.15031	Staphylococcus aureus
1280.15032	Staphylococcus aureus
1280.15033	Staphylococcus aureus
1280.15034	Staphylococcus aureus
1280.15035	Staphylococcus aureus
1280.15036	Staphylococcus aureus
1280.15037	Staphylococcus aureus
1280.15038	Staphylococcus aureus
1280.15039	Staphylococcus aureus
1280.15040	Staphylococcus aureus
1280.15041	Staphylococcus aureus
1280.15042	Staphylococcus aureus
1280.15045	Staphylococcus aureus
1280.15046	Staphylococcus aureus
1280.15047	Staphylococcus aureus
1280.15048	Staphylococcus aureus
1280.15049	Staphylococcus aureus
1280.15050	Staphylococcus aureus
1280.15051	Staphylococcus aureus
1280.15052	Staphylococcus aureus
1280.15053	Staphylococcus aureus
1280.15055	Staphylococcus aureus
1280.15056	Staphylococcus aureus
1280.15057	Staphylococcus aureus
1280.15058	Staphylococcus aureus
1280.15063	Staphylococcus aureus
1280.15064	Staphylococcus aureus
1280.15066	Staphylococcus aureus
1280.15067	Staphylococcus aureus
1280.15068	Staphylococcus aureus
1280.15069	Staphylococcus aureus
1280.15070	Staphylococcus aureus
1280.15071	Staphylococcus aureus
1280.15072	Staphylococcus aureus
1280.15073	Staphylococcus aureus
1280.15074	Staphylococcus aureus
1280.15075	Staphylococcus aureus
1280.15077	Staphylococcus aureus
1280.15078	Staphylococcus aureus
1280.15079	Staphylococcus aureus
1280.15080	Staphylococcus aureus
1280.15081	Staphylococcus aureus
1280.15082	Staphylococcus aureus
1280.15083	Staphylococcus aureus
1280.15084	Staphylococcus aureus
1280.15085	Staphylococcus aureus
1280.15086	Staphylococcus aureus
1280.15087	Staphylococcus aureus
1280.15088	Staphylococcus aureus
1280.15089	Staphylococcus aureus
1280.15090	Staphylococcus aureus
1280.15091	Staphylococcus aureus
1280.15092	Staphylococcus aureus
1280.15093	Staphylococcus aureus
1280.15094	Staphylococcus aureus
1280.15095	Staphylococcus aureus
1280.15096	Staphylococcus aureus
1280.15097	Staphylococcus aureus
1280.15098	Staphylococcus aureus
1280.15099	Staphylococcus aureus
1280.15100	Staphylococcus aureus
1280.15101	Staphylococcus aureus
1280.15102	Staphylococcus aureus
1280.15103	Staphylococcus aureus
1280.15104	Staphylococcus aureus
1280.15105	Staphylococcus aureus
1280.15106	Staphylococcus aureus
1280.15107	Staphylococcus aureus
1280.15108	Staphylococcus aureus
1280.15109	Staphylococcus aureus
1280.15110	Staphylococcus aureus
1280.15111	Staphylococcus aureus
1280.15112	Staphylococcus aureus
1280.15113	Staphylococcus aureus
1280.15114	Staphylococcus aureus
1280.15115	Staphylococcus aureus
1280.15116	Staphylococcus aureus
1280.15117	Staphylococcus aureus
1280.15118	Staphylococcus aureus
1280.15119	Staphylococcus aureus
1280.15120	Staphylococcus aureus
1280.15121	Staphylococcus aureus
1280.15122	Staphylococcus aureus
1280.15123	Staphylococcus aureus
1280.15124	Staphylococcus aureus
1280.15125	Staphylococcus aureus
1280.15126	Staphylococcus aureus
1280.15127	Staphylococcus aureus
1280.15128	Staphylococcus aureus
1280.15129	Staphylococcus aureus
1280.15130	Staphylococcus aureus
1280.15131	Staphylococcus aureus
1280.15132	Staphylococcus aureus
1280.15133	Staphylococcus aureus
1280.15134	Staphylococcus aureus
1281282.10	Xanthomonas campestris
1281282.11	Xanthomonas campestris
1281282.12	Xanthomonas campestris
1281282.6	Xanthomonas campestris
1281282.7	Xanthomonas campestris
1281282.8	Xanthomonas campestris
1281282.9	Xanthomonas campestris
1281283.11	Xanthomonas campestris
1281283.6	Xanthomonas campestris
1281283.8	Xanthomonas campestris
1281284.10	Xanthomonas campestris
1281284.11	Xanthomonas campestris
1281284.12	Xanthomonas campestris
1281284.7	Xanthomonas campestris
1281284.8	Xanthomonas campestris
1281284.9	Xanthomonas campestris
1282.2317	Staphylococcus epidermidis
1282.2318	Staphylococcus epidermidis
1282.2319	Staphylococcus epidermidis
1282.2320	Staphylococcus epidermidis
1282.2321	Staphylococcus epidermidis
1282.2322	Staphylococcus epidermidis
1282.2323	Staphylococcus epidermidis
1282.2324	Staphylococcus epidermidis
1282.2325	Staphylococcus epidermidis
1282.2326	Staphylococcus epidermidis
1282.2327	Staphylococcus epidermidis
1282.2328	Staphylococcus epidermidis
1282.2329	Staphylococcus epidermidis
1282.2330	Staphylococcus epidermidis
1282.2331	Staphylococcus epidermidis
1282.2332	Staphylococcus epidermidis
1282.2333	Escherichia coli,Staphylococcus epidermidis
1282.2334	Escherichia coli,Staphylococcus epidermidis
1282.2335	Staphylococcus epidermidis
1282.2336	Staphylococcus epidermidis
1283312.10	Sphingomonas sp. DC-6
1283312.11	Sphingomonas sp. DC-6
1283312.12	Sphingomonas sp. DC-6
1283312.13	Sphingomonas sp. DC-6
1283312.14	Sphingomonas sp. DC-6
1283312.4	Sphingomonas sp. DC-6
1283312.5	Sphingomonas sp. DC-6
1283312.6	Sphingomonas sp. DC-6
1283312.7	Sphingomonas sp. DC-6
1283312.8	Sphingomonas sp. DC-6
1283312.9	Sphingomonas sp. DC-6
1283.565	Staphylococcus haemolyticus
1283.566	Staphylococcus haemolyticus
1283.567	Staphylococcus haemolyticus
1284.13	Staphylococcus hyicus
1284.14	Staphylococcus hyicus
1284.15	Staphylococcus hyicus
1284.16	Staphylococcus hyicus
1284.17	Staphylococcus hyicus
1284663.12	Staphylococcus aureus,Lactobacillus plantarum,Salmonella enterica,Escherichia coli,Bacillus subtilis,Listeria monocytogenes
1284663.13	Staphylococcus aureus,Lactobacillus plantarum,Salmonella enterica,Escherichia coli,Bacillus subtilis,Listeria monocytogenes
1284663.14	Staphylococcus aureus,Lactobacillus plantarum,Salmonella enterica,Escherichia coli,Bacillus subtilis,Listeria monocytogenes
1284798.10	Klebsiella pneumoniae
1284798.11	Klebsiella pneumoniae
1284798.9	Klebsiella pneumoniae
1284802.10	Klebsiella pneumoniae
1284802.7	Klebsiella pneumoniae
1284802.8	Klebsiella pneumoniae
1284802.9	Klebsiella pneumoniae
1284804.7	Klebsiella pneumoniae
1284804.8	Klebsiella pneumoniae
1284804.9	Klebsiella pneumoniae
1285582.6	Lactobacillus sakei
1286404.10	Bacillus thuringiensis
1286404.11	Bacillus thuringiensis
1286404.12	Bacillus thuringiensis
1286404.13	Bacillus thuringiensis
1286404.14	Bacillus thuringiensis
1286404.15	Bacillus thuringiensis
1286404.16	Bacillus thuringiensis
1286404.17	Bacillus thuringiensis
1286404.18	Bacillus thuringiensis
1286404.19	Bacillus thuringiensis
1286404.20	Bacillus thuringiensis
1286404.21	Bacillus thuringiensis
1286404.22	Bacillus thuringiensis
1286404.9	Bacillus thuringiensis
1286640.19	Sinorhizobium meliloti
1286640.20	Sinorhizobium meliloti
1286.65	Staphylococcus simulans
1286.66	Staphylococcus simulans
1286.67	Staphylococcus simulans
1287.3	Staphylococcus simulans
1287.4	Staphylococcus simulans
1287.5	Staphylococcus simulans
1287.6	Staphylococcus simulans
1287.7	Staphylococcus simulans
1288295.5	Listeria monocytogenes
1288313.4	Gluconobacter oxydans
1288825.3	Shigella flexneri
1289591.10	Rhodococcus erythropolis
1289591.9	Rhodococcus erythropolis
1292.51	Staphylococcus warneri
1292.52	Staphylococcus warneri
1292.53	Staphylococcus warneri
1292.54	Staphylococcus warneri
1292.55	Staphylococcus warneri
1292.56	Staphylococcus warneri
1294266.5	Coxiella burnetii
1296990.11	Komagataeibacter xylinus
1296990.12	Komagataeibacter xylinus
1296990.13	Komagataeibacter xylinus
1296990.14	Komagataeibacter xylinus
1296990.15	Komagataeibacter xylinus
1299044.9	Salmonella enterica
1300150.24	Enterococcus mundtii
1300150.25	Enterococcus mundtii
1300150.26	Enterococcus mundtii
1300150.27	Enterococcus mundtii
1300150.28	Enterococcus mundtii
1300221.6	Lactobacillus plantarum
1300221.7	Lactobacillus plantarum
1300224.11	Agrobacterium tumefaciens
1300253.6	Alteromonas mediterranea
1300255.7	Alteromonas mediterranea
1301032.3	Rhizobium sp. IE4771
1301032.4	Rhizobium sp. IE4771
1301032.5	Rhizobium sp. IE4771
1301032.6	Rhizobium sp. IE4771
1301032.7	Rhizobium sp. IE4771
1302858.6	Borrelia miyamotoi
1303024.10	Mycobacterium abscessus
1303024.9	Mycobacterium abscessus
1304889.4	Lactobacillus plantarum
1304889.5	Lactobacillus plantarum
1304889.6	Lactobacillus plantarum
1304892.15	Xanthomonas axonopodis
1304892.16	Xanthomonas axonopodis
1304892.17	Xanthomonas axonopodis
1304922.6	Klebsiella pneumoniae
1304922.7	Klebsiella pneumoniae
1304922.8	Klebsiella pneumoniae
1304922.9	Klebsiella pneumoniae
1305598.5	Staphylococcus aureus
1305849.20	Enterococcus faecium
1305849.21	Enterococcus faecium
1305849.22	Enterococcus faecium
1305849.23	Enterococcus faecium
1305849.24	Enterococcus faecium
1305849.25	Enterococcus faecium
1306401.4	Mycobacterium abscessus
1307442.10	Fusobacterium nucleatum
1307442.9	Fusobacterium nucleatum
1307443.7	Fusobacterium nucleatum
1307444.20	Fusobacterium nucleatum
1308.325	Streptococcus thermophilus
1308.326	Streptococcus thermophilus
1308.327	Streptococcus thermophilus
1308.328	Streptococcus thermophilus
1308.329	Streptococcus thermophilus
1308.330	Streptococcus thermophilus
1308.331	Streptococcus thermophilus
1308.332	Streptococcus thermophilus
1308.333	Streptococcus thermophilus
1308.334	Streptococcus thermophilus
1308.335	Streptococcus thermophilus
1308.336	Streptococcus thermophilus
1308.337	Streptococcus thermophilus
1308.338	Streptococcus thermophilus
1308541.8	Xanthomonas citri
1308541.9	Xanthomonas citri
1308548.10	Xanthomonas citri
1308548.9	Xanthomonas citri
1311.1533	Streptococcus agalactiae
1311.1534	Streptococcus agalactiae
1311.1535	Streptococcus agalactiae
1311.1536	Streptococcus agalactiae
1311.1537	Streptococcus agalactiae
1311.1538	Streptococcus agalactiae
1311.1539	Streptococcus agalactiae
1311.1540	Streptococcus agalactiae
1312904.4	Legionella pneumophila
1312920.6	Lactobacillus casei
1313.15380	Streptococcus pneumoniae
1313.15381	Streptococcus pneumoniae
1313.15383	Streptococcus pneumoniae
1313.15384	Streptococcus pneumoniae
1314.540	Streptococcus pyogenes
1314.541	Streptococcus pyogenes
1314.542	Streptococcus pyogenes
1314.543	Streptococcus pyogenes
1314.544	Streptococcus pyogenes
1314.545	Streptococcus pyogenes
1314.546	Streptococcus pyogenes
1314.547	Streptococcus pyogenes
1315974.10	Sphingobium sp. TKS
1315974.11	Sphingobium sp. TKS
1315974.12	Sphingobium sp. TKS
1315974.13	Sphingobium sp. TKS
1315974.14	Sphingobium sp. TKS
1315974.6	Sphingobium sp. TKS
1315974.7	Sphingobium sp. TKS
1315974.8	Sphingobium sp. TKS
1315974.9	Sphingobium sp. TKS
1318635.8	Lactobacillus casei
1320309.5	Salmonella enterica
1321369.6	Staphylococcus aureus
1321945.5	Coxiella burnetii
1321951.6	Lactobacillus casei
1322345.33	Escherichia coli
1322345.34	Escherichia coli
132264.6	Bacillus thuringiensis
1323661.12	Staphylococcus aureus
1324932.4	Pseudomonas syringae
1327988.12	Lactobacillus plantarum
1327988.13	Lactobacillus plantarum
1327988.14	Lactobacillus plantarum
1327988.15	Lactobacillus plantarum
1327988.16	Lactobacillus plantarum
1327988.17	Lactobacillus plantarum
1327988.18	Lactobacillus plantarum
1327988.19	Lactobacillus plantarum
1327988.20	Lactobacillus plantarum
1327988.21	Lactobacillus plantarum
1327994.4	Enterococcus faecalis
1328306.16	Rhizobium etli
1328306.17	Rhizobium etli
1328306.18	Rhizobium etli
1328306.19	Rhizobium etli
1328306.20	Rhizobium etli
1328306.21	Rhizobium etli
1328314.12	Azotobacter chroococcum
1328314.13	Azotobacter chroococcum
1328314.14	Azotobacter chroococcum
1328314.15	Azotobacter chroococcum
1328314.16	Azotobacter chroococcum
1328314.17	Azotobacter chroococcum
1328324.10	Klebsiella pneumoniae
1328324.11	Klebsiella pneumoniae
1328324.7	Klebsiella pneumoniae
1328324.8	Klebsiella pneumoniae
1328324.9	Klebsiella pneumoniae
1328325.6	Klebsiella pneumoniae
1328325.7	Klebsiella pneumoniae
1328859.14	Escherichia coli
1328859.15	Escherichia coli
1329907.10	Escherichia coli
1329907.9	Escherichia coli
1330457.8	Escherichia coli
1332075.6	Pseudomonas syringae
1332080.10	Sphingobium baderi
1332080.11	Sphingobium baderi
1332080.12	Sphingobium baderi
1332080.13	Sphingobium baderi
1332080.14	Sphingobium baderi
1332080.15	Sphingobium baderi
1332080.8	Sphingobium baderi
1332080.9	Sphingobium baderi
1333535.4	Escherichia coli
1333535.5	Escherichia coli
1333848.14	Citrobacter freundii
1333849.10	Enterobacter cloacae
1333849.11	Enterobacter cloacae
1333850.18	Enterobacter cloacae
1333850.19	Enterobacter cloacae
1333850.20	Enterobacter cloacae
1333851.10	Enterobacter cloacae
1333851.11	Enterobacter cloacae
1333851.12	Enterobacter cloacae
1333851.9	Enterobacter cloacae
1333852.11	Klebsiella oxytoca
1333852.12	Klebsiella oxytoca
1333852.13	Klebsiella oxytoca
1334191.10	Lactobacillus brevis
1334191.11	Lactobacillus brevis
1334191.4	Lactobacillus brevis
1334191.5	Lactobacillus brevis
1334191.6	Lactobacillus brevis
1334191.7	Lactobacillus brevis
1334191.8	Lactobacillus brevis
1334191.9	Lactobacillus brevis
1334564.23	Serratia marcescens
1334564.24	Serratia marcescens
1335303.4	Escherichia coli
1340495.10	Lactobacillus reuteri
1340495.11	Lactobacillus reuteri
1340495.12	Lactobacillus reuteri
1340495.7	Lactobacillus reuteri
1340495.8	Lactobacillus reuteri
1340495.9	Lactobacillus reuteri
1341656.5	Francisella tularensis
1343836.4	Escherichia coli
1344042.14	Enterococcus faecium
1344577.4	Staphylococcus aureus
1344577.5	Staphylococcus aureus
1344577.6	Staphylococcus aureus
1344577.7	Staphylococcus aureus
1344578.4	Staphylococcus aureus
1344579.4	Staphylococcus aureus
1344579.5	Staphylococcus aureus
1344581.4	Staphylococcus aureus
1345700.11	Yersinia pestis
1345700.12	Yersinia pestis
1345701.7	Yersinia pestis
1345701.8	Yersinia pestis
1345702.12	Yersinia pestis
1345702.13	Yersinia pestis
1345702.14	Yersinia pestis
1345703.10	Yersinia pestis
1345703.11	Yersinia pestis
1345704.10	Yersinia pestis
1345704.9	Yersinia pestis
1345705.10	Yersinia pestis
1345705.9	Yersinia pestis
1345706.4	Yersinia pestis
1345706.5	Yersinia pestis
1345707.7	Yersinia pestis
1345707.8	Yersinia pestis
1345708.7	Yersinia pestis
1345708.8	Yersinia pestis
1345710.10	Yersinia pestis
1345710.11	Yersinia pestis
1345710.12	Yersinia pestis
1348623.15	Bacillus megaterium
1348623.16	Bacillus megaterium
1348623.17	Bacillus megaterium
1348623.18	Bacillus megaterium
1348623.19	Bacillus megaterium
1348623.20	Bacillus megaterium
1349819.10	Aureimonas sp. AU20
1349819.11	Aureimonas sp. AU20
1349819.12	Aureimonas sp. AU20
1349819.5	Aureimonas sp. AU20
1349819.6	Aureimonas sp. AU20
1349819.7	Aureimonas sp. AU20
1349819.8	Aureimonas sp. AU20
1349819.9	Aureimonas sp. AU20
1349826.4	Campylobacter jejuni
1349827.4	Campylobacter jejuni
1351.670	Enterococcus faecalis
1351.671	Enterococcus faecalis
1351.672	Enterococcus faecalis
1351.673	Enterococcus faecalis
1351.674	Enterococcus faecalis
1351.675	Enterococcus faecalis
1351.676	Enterococcus faecalis
1351.677	Enterococcus faecalis
1351.678	Enterococcus faecalis
1351.679	Enterococcus faecalis
1351.680	Enterococcus faecalis
1351.681	Enterococcus faecalis
1351.682	Enterococcus faecalis
1351.683	Enterococcus faecalis
1351.684	Enterococcus faecalis
1351.685	Enterococcus faecalis
1351.686	Enterococcus faecalis
1351.687	Enterococcus faecalis
1351.688	Enterococcus faecalis
1352.2750	Enterococcus faecium
1352.2751	Enterococcus faecium
1352.2752	Enterococcus faecium
1352.2753	Enterococcus faecium
1352.2754	Enterococcus faecium
1352.2755	Enterococcus faecium
1352.2756	Enterococcus faecium
1352.2757	Enterococcus faecium
1352.2758	Enterococcus faecium
1352.2759	Enterococcus faecium
1352.2760	Enterococcus faecium
1352.2761	Enterococcus faecium
1352.2762	Enterococcus faecium
1352.2763	Enterococcus faecium
1352.2764	Enterococcus faecium
1352.2765	Enterococcus faecium
1352.2766	Enterococcus faecium
1352.2767	Enterococcus faecium
1352.2768	Enterococcus faecium
1352.2769	Enterococcus faecium
1352.2770	Enterococcus faecium
1352.2771	Enterococcus faecium
1352.2772	Enterococcus faecium
1352.2773	Enterococcus faecium
1352.2774	Enterococcus faecium
1352.2775	Enterococcus faecium
1352.2776	Enterococcus faecium
1352.2777	Enterococcus faecium
1352.2778	Enterococcus faecium
1352.2779	Enterococcus faecium
1352.2780	Enterococcus faecium
1352.2781	Enterococcus faecium
1352.2782	Enterococcus faecium
1352.2783	Enterococcus faecium
1352.2784	Enterococcus faecium
1352.2785	Enterococcus faecium
1352.2786	Enterococcus faecium
1352.2787	Enterococcus faecium
1352.2788	Enterococcus faecium
1352.2789	Enterococcus faecium
1352.2790	Enterococcus faecium
1352.2791	Enterococcus faecium
1352.2792	Enterococcus faecium
1352.2793	Enterococcus faecium
1352.2794	Enterococcus faecium
1352.2795	Enterococcus faecium
1352.2796	Enterococcus faecium
1352.2797	Enterococcus faecium
1352.2798	Enterococcus faecium
1352.2799	Enterococcus faecium
1352.2800	Enterococcus faecium
1352.2801	Enterococcus faecium
1352.2802	Enterococcus faecium
1352.2803	Enterococcus faecium
1352.2804	Enterococcus faecium
1352.2805	Enterococcus faecium
1352.2806	Enterococcus faecium
1352.2807	Enterococcus faecium
1352.2808	Enterococcus faecium
1352.2809	Enterococcus faecium
1352.2810	Enterococcus faecium
1352.2811	Enterococcus faecium
1352.2812	Enterococcus faecium
1352.2813	Enterococcus faecium
1352.2814	Enterococcus faecium
1352.2815	Enterococcus faecium
1352.2816	Enterococcus faecium
1352.2817	Enterococcus faecium
1352.2818	Enterococcus faecium
1352.2819	Enterococcus faecium
1352.2820	Enterococcus faecium
1352.2821	Enterococcus faecium
1352.2822	Enterococcus faecium
1352.2823	Enterococcus faecium
1352.2824	Enterococcus faecium
1352.2825	Enterococcus faecium
1352.2826	Enterococcus faecium
1352.2828	Enterococcus faecium
1352.2829	Enterococcus faecium
1352.2830	Enterococcus faecium
1352.2831	Enterococcus faecium
1352.2833	Enterococcus faecium
1352.2834	Enterococcus faecium
1352.2835	Enterococcus faecium
1352.2836	Enterococcus faecium
1352.2837	Enterococcus faecium
1352.2838	Enterococcus faecium
1352.2839	Enterococcus faecium
1352.2840	Enterococcus faecium
1352.2841	Enterococcus faecium
1352.2842	Enterococcus faecium
1352.2843	Enterococcus faecium
1352.2844	Enterococcus faecium
1352.2846	Enterococcus faecium
1352.2847	Enterococcus faecium
1352.2848	Enterococcus faecium
1352.2849	Enterococcus faecium
1352.2850	Enterococcus faecium
1352.2851	Enterococcus faecium
1352.2852	Enterococcus faecium
1352.2853	Enterococcus faecium
1352.2854	Enterococcus faecium
1352.2855	Enterococcus faecium
1352.2856	Enterococcus faecium
1352.2857	Enterococcus faecium
1352.2858	Enterococcus faecium
1352.2859	Enterococcus faecium
1352.2860	Enterococcus faecium
1352.2861	Enterococcus faecium
1352.2862	Enterococcus faecium
1352.2863	Enterococcus faecium
1352.2864	Enterococcus faecium
1352.2865	Enterococcus faecium
1352.2866	Enterococcus faecium
1352.2867	Enterococcus faecium
1352.2868	Enterococcus faecium
1352.2869	Enterococcus faecium
1352.2870	Enterococcus faecium
1352.2871	Enterococcus faecium
1352.2872	Enterococcus faecium
1352.2873	Enterococcus faecium
1352.2874	Enterococcus faecium
1352.2875	Enterococcus faecium
1352.2876	Enterococcus faecium
1352.2877	Enterococcus faecium
1352.2878	Enterococcus faecium
1352.2879	Enterococcus faecium
1352.2880	Enterococcus faecium
1352.2881	Enterococcus faecium
1352.2882	Enterococcus faecium
1352.2883	Enterococcus faecium
1352.2884	Enterococcus faecium
1352.2885	Enterococcus faecium
1352.2886	Enterococcus faecium
1352.2887	Enterococcus faecium
1352.2888	Enterococcus faecium
1352.2889	Enterococcus faecium
1352.2890	Enterococcus faecium
135461.57	Bacillus subtilis
1355100.46	Escherichia coli
1355100.47	Escherichia coli
1355100.48	Escherichia coli
1355100.49	Escherichia coli
1355100.50	Escherichia coli
1355101.17	Escherichia coli
1355101.18	Escherichia coli
1355101.19	Escherichia coli
1355101.20	Escherichia coli
1357279.10	Pseudomonas syringae
135735.21	Bacillus endophyticus
135735.22	Bacillus endophyticus
135735.23	Bacillus endophyticus
135735.24	Bacillus endophyticus
135735.25	Bacillus endophyticus
135735.26	Bacillus endophyticus
135735.27	Bacillus endophyticus
135735.28	Bacillus endophyticus
1357999.4	Xanthomonas campestris
1358009.4	Xanthomonas campestris
1358.215	Lactococcus lactis
1358.216	Lactococcus lactis
1358.217	Lactococcus lactis
1358.218	Lactococcus lactis
1358.219	Lactococcus lactis
1358.220	Lactococcus lactis
1358.221	Lactococcus lactis
1358.222	Lactococcus lactis
1358.223	Lactococcus lactis
1358.224	Lactococcus lactis
1358.225	Lactococcus lactis
1358.226	Lactococcus lactis
1358.227	Lactococcus lactis
1358.228	Lactococcus lactis
1358.229	Lactococcus lactis
1358.230	Lactococcus lactis
1358.231	Escherichia coli,Lactococcus lactis
1358.232	Lactococcus lactis
1358.233	Lactococcus lactis
1358.234	Lactococcus lactis
1358410.10	Campylobacter coli
1358422.4	Escherichia coli
1358422.5	Escherichia coli
1358422.6	Escherichia coli
1358422.7	Escherichia coli
1358422.8	Escherichia coli
1358422.9	Escherichia coli
1359.123	Lactococcus lactis
1359.124	Lactococcus lactis
1359.125	Lactococcus lactis
1359.126	Lactococcus lactis
1359.127	Lactococcus lactis
1359.128	Lactococcus lactis
1359.129	Lactococcus lactis
1359.130	Lactococcus lactis
1359.131	Lactococcus lactis
1359.132	Lactococcus lactis
1359.133	Lactococcus lactis
1359.134	Lactococcus lactis
1359.135	Lactococcus lactis
1359.136	Lactococcus lactis
1359.137	Lactococcus lactis
1359.138	Lactococcus lactis
1359.139	Lactococcus lactis
1359.140	Lactococcus lactis
1359.141	Lactococcus lactis
1359.142	Lactococcus lactis
1359.143	Lactococcus lactis
1359.144	Lactococcus lactis
1359.145	Lactococcus lactis
1359.146	Lactococcus lactis
1359.147	Lactococcus lactis
1359.148	Lactococcus lactis
1359.149	Lactococcus lactis
1359.150	Lactococcus lactis
1359.151	Lactococcus lactis
1359.152	Lactococcus lactis
1359.153	Lactococcus lactis
1359.154	Lactococcus lactis
1359.155	Lactococcus lactis
1359.156	Lactococcus lactis
1359.157	Lactococcus lactis
1359.158	Lactococcus lactis
1359.159	Lactococcus lactis
1359.160	Lactococcus lactis
1359.161	Lactococcus lactis
1359.162	Lactococcus lactis
1359.163	Lactococcus lactis
1359.164	Lactococcus lactis
1359.165	Lactococcus lactis
1359.166	Lactococcus lactis
1359.167	Lactococcus lactis
1360.264	Lactococcus lactis
1360.265	Lactococcus lactis
1360.266	Lactococcus lactis
1360.267	Lactococcus lactis
1360.268	Lactococcus lactis
1360.269	Lactococcus lactis
1360.270	Lactococcus lactis
1360.271	Lactococcus lactis
1360.272	Lactococcus lactis
1360.273	Lactococcus lactis
1360.274	Lactococcus lactis
1360.275	Lactococcus lactis
1360.276	Lactococcus lactis
1360.277	Lactococcus lactis
1360.278	Lactococcus lactis
1360.279	Lactococcus lactis
1360.280	Lactococcus lactis
1360.281	Lactococcus lactis
1360.282	Lactococcus lactis
1360.283	Lactococcus lactis
1360.284	Lactococcus lactis
1360.285	Lactococcus lactis
1360.286	Lactococcus lactis
1360.287	Lactococcus lactis
1360.288	Lactococcus lactis
1360.289	Lactococcus lactis
1360.290	Lactococcus lactis
1360.291	Lactococcus lactis
1360.292	Lactococcus lactis
1360.293	Lactococcus lactis
1360.294	Lactococcus lactis
1360.295	Lactococcus lactis
1360.296	Lactococcus lactis
1360.297	Lactococcus lactis
1360.298	Lactococcus lactis
1360.299	Lactococcus lactis
1360.300	Lactococcus lactis
1360.301	Lactococcus lactis
1360.302	Lactococcus lactis
1360.303	Lactococcus lactis
1360.304	Lactococcus lactis
1360.305	Lactococcus lactis
1360.306	Lactococcus lactis
1360.307	Lactococcus lactis
1360.308	Lactococcus lactis
1360.309	Lactococcus lactis
1360.310	Lactococcus lactis
1360.311	Lactococcus lactis
1360.312	Lactococcus lactis
1360.313	Lactococcus lactis
1360.314	Lactococcus lactis
1360.315	Lactococcus lactis
1360.316	Lactococcus lactis
1363.61	Lactococcus garvieae
1363.62	Lactococcus garvieae
1363.63	Lactococcus garvieae
1363.64	Lactococcus garvieae
1363.65	Lactococcus garvieae
1363.66	Lactococcus garvieae
1363.67	Lactococcus garvieae
1364.35	Listeria monocytogenes
1365186.6	Klebsiella pneumoniae
1365188.10	Borrelia anserina
1365188.11	Borrelia anserina
1365188.12	Borrelia anserina
1365188.8	Borrelia anserina
1365188.9	Borrelia anserina
1365648.7	Xanthomonas axonopodis,Xanthomonas citri
1365648.8	Xanthomonas axonopodis,Xanthomonas citri
1365649.6	Xanthomonas axonopodis,Xanthomonas citri
1365649.7	Xanthomonas axonopodis,Xanthomonas citri
1366052.10	Lactobacillus fermentum
1366052.11	Lactobacillus fermentum
1366052.5	Lactobacillus fermentum
1366052.6	Lactobacillus fermentum
1366052.7	Lactobacillus fermentum
1366052.8	Lactobacillus fermentum
1366052.9	Lactobacillus fermentum
1367847.11	Paracoccus aminophilus
1367847.12	Paracoccus aminophilus
1367847.13	Paracoccus aminophilus
1367847.14	Paracoccus aminophilus
1367847.15	Paracoccus aminophilus
137591.41	Weissella cibaria
137591.42	Weissella cibaria
137591.43	Weissella cibaria
137591.44	Weissella cibaria
137591.45	Weissella cibaria
137591.46	Weissella cibaria
137591.47	Weissella cibaria
137591.48	Weissella cibaria
137591.49	Weissella cibaria
137591.50	Weissella cibaria
137591.51	Weissella cibaria
137591.52	Weissella cibaria
137591.53	Weissella cibaria
137722.20	Azospirillum sp. B510
137722.21	Azospirillum sp. B510
137722.22	Azospirillum sp. B510
137722.23	Azospirillum sp. B510
137722.24	Azospirillum sp. B510
137722.25	Azospirillum sp. B510
1379278.4	Clostridium botulinum
1379278.5	Clostridium botulinum
1379737.4	Clostridium botulinum
1379737.5	Clostridium botulinum
1379738.4	Clostridium botulinum
1379740.5	Clostridium botulinum
1379740.6	Clostridium botulinum
1379741.4	Clostridium botulinum
1380908.10	Klebsiella pneumoniae
1380908.11	Klebsiella pneumoniae
1381124.8	Lactobacillus fermentum
1382700.14	Escherichia coli
1382700.15	Escherichia coli
1382700.16	Escherichia coli
1383068.5	Campylobacter jejuni
1386968.4	Francisella tularensis
1389960.3	Exiguobacterium sp. S3-2
1389960.4	Exiguobacterium sp. S3-2
1389960.5	Exiguobacterium sp. S3-2
1389960.6	Exiguobacterium sp. S3-2
1389960.7	Exiguobacterium sp. S3-2
1390.426	Bacillus amyloliquefaciens
1390.427	Bacillus amyloliquefaciens
1390.428	Bacillus amyloliquefaciens
1390.429	Bacillus amyloliquefaciens
139.100	Borreliella burgdorferi
139.103	Borreliella burgdorferi
139.104	Borreliella burgdorferi
139.106	Borreliella burgdorferi
139.108	Borreliella burgdorferi
139.109	Borreliella burgdorferi
139.110	Borreliella burgdorferi
139.111	Borreliella burgdorferi
139.112	Borreliella burgdorferi
139.113	Borreliella burgdorferi
139.114	Borreliella burgdorferi
139.115	Borreliella burgdorferi
139.117	Borreliella burgdorferi
139.118	Borreliella burgdorferi
139.119	Borreliella burgdorferi
139.120	Borreliella burgdorferi
139.122	Borreliella burgdorferi
139.123	Borreliella burgdorferi
139.124	Borreliella burgdorferi
139.125	Borreliella burgdorferi
139.126	Borreliella burgdorferi
139.127	Borreliella burgdorferi
139.128	Borreliella burgdorferi
139.129	Borreliella burgdorferi
139.130	Borreliella burgdorferi
139.131	Borreliella burgdorferi
139.132	Borreliella burgdorferi
139.133	Borreliella burgdorferi
139.134	Borreliella burgdorferi
139.135	Borreliella burgdorferi
139.136	Borreliella burgdorferi
139.137	Borreliella burgdorferi
139.138	Borreliella burgdorferi
139.139	Borreliella burgdorferi
139.140	Borreliella burgdorferi
139.141	Borreliella burgdorferi
139.142	Borreliella burgdorferi
139.143	Borreliella burgdorferi
139.144	Borreliella burgdorferi
139.145	Borreliella burgdorferi
139.146	Borreliella burgdorferi
139.147	Borreliella burgdorferi
139.148	Borreliella burgdorferi
139.149	Borreliella burgdorferi
139.150	Borreliella burgdorferi
139.151	Borreliella burgdorferi
139.152	Borreliella burgdorferi
139.153	Borreliella burgdorferi
139.154	Borreliella burgdorferi
139.155	Borreliella burgdorferi
139.156	Borreliella burgdorferi
139.157	Borreliella burgdorferi
139.158	Borreliella burgdorferi
139.159	Borreliella burgdorferi
139.160	Borreliella burgdorferi
139.161	Borreliella burgdorferi
139.162	Borreliella burgdorferi
139.163	Borreliella burgdorferi
139.164	Borreliella burgdorferi
139.165	Borreliella burgdorferi
139.166	Borreliella burgdorferi
139.167	Borreliella burgdorferi
139.168	Borreliella burgdorferi
139.169	Borreliella burgdorferi
139.170	Borreliella burgdorferi
1392.401	Bacillus anthracis
1392.402	Bacillus anthracis
1392.403	Bacillus anthracis
1392.404	Bacillus anthracis
1392.405	Bacillus anthracis
1392.406	Bacillus anthracis
1392.407	Bacillus anthracis
1392.408	Bacillus anthracis
1392.409	Bacillus anthracis
1392.410	Bacillus anthracis
1392.411	Bacillus anthracis
1392.412	Bacillus anthracis
1392.414	Bacillus anthracis
1392.415	Bacillus anthracis
1392.416	Bacillus anthracis
1392.417	Bacillus anthracis
1392.418	Bacillus anthracis
1392.419	Bacillus anthracis
1392.420	Bacillus anthracis
1392.421	Bacillus anthracis
1392.422	Bacillus anthracis
1392.423	Bacillus anthracis
1392.424	Bacillus anthracis
1392.425	Bacillus anthracis
1392.426	Bacillus anthracis
1392.427	Bacillus anthracis
1392.428	Bacillus anthracis
1392.429	Bacillus anthracis
1392.430	Bacillus anthracis
1392.431	Bacillus anthracis
1392.432	Bacillus anthracis
1392.433	Bacillus anthracis
1392.434	Bacillus anthracis
1392.435	Bacillus anthracis
1392.436	Bacillus anthracis
1392.437	Bacillus anthracis
1392.438	Bacillus anthracis
1392.439	Bacillus anthracis
1392.440	Bacillus anthracis
1392.441	Bacillus anthracis
1392.442	Bacillus anthracis
1392.443	Bacillus anthracis
1392.444	Bacillus anthracis
1392.445	Bacillus anthracis
1392.446	Bacillus anthracis
1392.447	Bacillus anthracis
1392.448	Bacillus anthracis
1392.449	Bacillus anthracis
1392.450	Bacillus anthracis
1392.451	Bacillus anthracis
1392.452	Bacillus anthracis
1392.453	Bacillus anthracis
1392.454	Bacillus anthracis
1392.455	Bacillus anthracis
1392.456	Bacillus anthracis
1392.457	Bacillus anthracis
1392.458	Bacillus anthracis
1392.459	Bacillus anthracis
1392.460	Bacillus anthracis
1392.461	Bacillus anthracis
1392837.10	Bacillus anthracis
1392837.9	Bacillus anthracis
1394180.12	Ralstonia solanacearum
1395589.7	Leptospira interrogans
1395589.8	Leptospira interrogans
1395589.9	Leptospira interrogans
1396.1852	Bacillus cereus
1396.1853	Bacillus cereus
1396.1854	Bacillus cereus
1396.1855	Bacillus cereus
1396.1856	Bacillus cereus
1396.1857	Bacillus cereus
1396.1858	Bacillus cereus
1396.1859	Bacillus cereus
1396.1860	Bacillus cereus
1396.1861	Bacillus cereus
1396.1862	Bacillus cereus
1396.1863	Bacillus cereus
1396.1864	Bacillus cereus
1396.1865	Bacillus cereus
1396.1866	Bacillus cereus
1396.1867	Bacillus cereus
1396.1868	Bacillus cereus
1396.1869	Bacillus cereus
1396.1870	Bacillus cereus
1396.1871	Bacillus cereus
1396.1872	Bacillus cereus
1396.1873	Bacillus cereus
1396.1874	Bacillus cereus
1396.1875	Bacillus cereus
1396.1876	Bacillus cereus
1396.1877	Bacillus cereus
1396.1878	Bacillus cereus
1396.1879	Bacillus cereus
1396.1880	Bacillus cereus
1396.1881	Bacillus cereus
1396.1882	Bacillus cereus
1396.1883	Bacillus cereus
1396.1884	Bacillus cereus
1396.1885	Bacillus cereus
1396.1886	Bacillus cereus
1396.1887	Bacillus cereus
1396.1888	Bacillus anthracis,Bacillus cereus
1396.1889	Bacillus anthracis,Bacillus cereus
1396.1890	Bacillus anthracis,Bacillus cereus
1396.1891	Bacillus anthracis,Bacillus cereus
1396.1892	Bacillus cereus
1396.1893	Bacillus cereus
1396.1894	Bacillus cereus
1396.1895	Bacillus cereus
1396.1896	Bacillus cereus
1396.1897	Bacillus cereus
1396.1898	Bacillus cereus
1396.1899	Bacillus cereus
1396.1900	Bacillus cereus
1396.1901	Bacillus cereus
1396.1902	Bacillus cereus
1398490.4	Borrelia afzelii
1398490.5	Borrelia afzelii
1398491.6	Borreliella valaisiana
1398491.7	Borreliella valaisiana
1398949.7	Acinetobacter baumannii
1398962.5	Acinetobacter baumannii
1398962.6	Acinetobacter baumannii
1398965.5	Acinetobacter baumannii
1398979.5	Acinetobacter baumannii
1398980.5	Acinetobacter baumannii
1398980.6	Acinetobacter baumannii
1398990.5	Acinetobacter baumannii
1398991.7	Acinetobacter baumannii
1399116.18	Lactococcus lactis
1399116.19	Lactococcus lactis
1399116.20	Lactococcus lactis
139.97	Borreliella burgdorferi
139.98	Borreliella burgdorferi
139.99	Borreliella burgdorferi
1400867.11	Acinetobacter baumannii
1400867.12	Acinetobacter baumannii
140.10	Borrelia hermsii
140.11	Borrelia hermsii
1401243.10	Sinorhizobium meliloti
1401243.11	Sinorhizobium meliloti
1401243.12	Sinorhizobium meliloti
1401243.7	Sinorhizobium meliloti
1401243.8	Sinorhizobium meliloti
1401243.9	Sinorhizobium meliloti
1401251.3	Coxiella burnetii
1401256.7	Xylella fastidiosa
1401257.8	Xanthomonas axonopodis,Xanthomonas citri
140.12	Borrelia hermsii
140.13	Borrelia hermsii
140.14	Borrelia hermsii
140.15	Borrelia hermsii
140.16	Borrelia hermsii
140.17	Borrelia hermsii
140.18	Borrelia hermsii
140.19	Borrelia hermsii
140.20	Borrelia hermsii
1402135.14	Sulfitobacter pseudonitzschiae
1402135.15	Sulfitobacter pseudonitzschiae
1402135.16	Sulfitobacter pseudonitzschiae
1402135.17	Sulfitobacter pseudonitzschiae
1402135.18	Sulfitobacter pseudonitzschiae
1402135.19	Sulfitobacter pseudonitzschiae
1402135.20	Sulfitobacter pseudonitzschiae
1402.186	Bacillus licheniformis
1402.187	Bacillus licheniformis
1402.188	Bacillus licheniformis
1402.189	Bacillus licheniformis
140.21	Borrelia hermsii
1402.190	Bacillus licheniformis
1402.191	Bacillus licheniformis
1402.192	Bacillus licheniformis
1402.193	Bacillus licheniformis
1402.194	Bacillus licheniformis
1402.195	Bacillus licheniformis
140.22	Borrelia hermsii
140.23	Borrelia hermsii
140.24	Borrelia hermsii
140.25	Borrelia hermsii
140.26	Borrelia hermsii
140.27	Borrelia hermsii
140.28	Borrelia hermsii
140.29	Borrelia hermsii
1403942.4	Enterococcus faecalis
1403943.4	Escherichia coli
1404.157	Bacillus megaterium
1404.158	Bacillus megaterium
1404.159	Bacillus megaterium
1404.160	Bacillus megaterium
1404.161	Bacillus megaterium
1404.162	Bacillus megaterium
1404.163	Bacillus megaterium
140.4	Borrelia hermsii
1405.65	Bacillus mycoides
1405.66	Bacillus mycoides
1405.67	Bacillus mycoides
1405.68	Bacillus mycoides
1405.69	Bacillus mycoides
1405.70	Bacillus mycoides
1405.71	Bacillus mycoides
1405.72	Bacillus mycoides
1405.73	Bacillus mycoides
1405.74	Bacillus mycoides
1405.75	Bacillus mycoides
1405.76	Bacillus mycoides
1405.77	Bacillus mycoides
1405.78	Bacillus mycoides
1405.79	Bacillus mycoides
1405.80	Bacillus mycoides
1405.81	Bacillus mycoides
1405.82	Bacillus mycoides
1405.83	Bacillus mycoides
1405.84	Bacillus mycoides
1405.85	Bacillus mycoides
1405.86	Bacillus mycoides
1405.87	Bacillus mycoides
1405.88	Bacillus mycoides
1405.89	Bacillus mycoides
140.5	Borrelia hermsii
1405.90	Bacillus mycoides
1406314.10	Klebsiella pneumoniae
1406314.11	Klebsiella pneumoniae
1406314.9	Klebsiella pneumoniae
1406863.4	Staphylococcus aureus
1406863.5	Staphylococcus aureus
140.6	Borrelia hermsii
1407062.4	Erwinia amylovora
1407063.4	Erwinia amylovora
1407064.5	Erwinia amylovora
140.7	Borrelia hermsii
1408.219	Bacillus pumilus
1408.220	Bacillus pumilus
1408.221	Bacillus pumilus
1408.222	Bacillus pumilus
1408.223	Bacillus pumilus
1408224.13	Sinorhizobium americanum
1408224.14	Sinorhizobium americanum
1408224.15	Sinorhizobium americanum
1408.224	Bacillus pumilus
1408.225	Bacillus pumilus
1408283.7	Clostridium botulinum
1408284.7	Clostridium botulinum
140.8	Borrelia hermsii
140.9	Borrelia hermsii
1409922.6	Acinetobacter baumannii
1409923.4	Acinetobacter baumannii
1409924.4	Acinetobacter baumannii
1409925.4	Acinetobacter baumannii
1409926.7	Acinetobacter baumannii
1409926.8	Acinetobacter baumannii
1409927.4	Acinetobacter baumannii
1409927.5	Acinetobacter baumannii
1410916.5	Salmonella enterica
1410916.6	Salmonella enterica
1411902.10	Celeribacter manganoxidans
1411902.11	Celeribacter manganoxidans
1411902.12	Celeribacter manganoxidans
1411902.13	Celeribacter manganoxidans
1411902.14	Celeribacter manganoxidans
1411902.15	Celeribacter manganoxidans
1411902.9	Celeribacter manganoxidans
1412834.5	Escherichia coli
1412834.6	Escherichia coli
1412834.7	Escherichia coli
1412834.8	Escherichia coli
[truncated: 6,521 more rows]

## Sheet: Table S1C
Table S1C: The PATRIC plasmid hosts are available at four taxonomic levels and corresponding counts in the data set.
Species	Count		Genus	Count		Family	Count		Order	Count
Escherichia coli	931		Escherichia	943		Enterobacteriaceae	2338		Enterobacterales	2696
Klebsiella pneumoniae	736		Klebsiella	785		Borreliaceae	682		Bacillales	1047
Salmonella enterica	373		Bacillus	620		Bacillaceae	620		Lactobacillales	1018
Borreliella burgdorferi	297		Borreliella	453		Lactobacillaceae	536		Spirochaetales	682
Bacillus thuringiensis	288		Salmonella	373		Staphylococcaceae	361		Pseudomonadales	393
Staphylococcus aureus	261		Staphylococcus	353		Rhizobiaceae	322		Rhizobiales	378
Acinetobacter baumannii	189		Acinetobacter	260		Moraxellaceae	297		Xanthomonadales	250
Lactobacillus plantarum	180		Borrelia	229		Xanthomonadaceae	250		Rhodobacterales	232
Lactococcus lactis	168		Xanthomonas	205		Rhodobacteraceae	232		Campylobacterales	178
Enterococcus faecium	152		Rhizobium	202		Yersiniaceae	221		Rhodospirillales	174
Xanthomonas citri	138		Enterococcus	199		Streptococcaceae	213		Clostridiales	127
Bacillus cereus	125		Lactiplantibacillus	180		Enterococcaceae	207		Burkholderiales	123
Yersinia pestis	117		Lactococcus	175		Acetobacteraceae	146		Nostocales	122
Borrelia miyamotoi	117		Yersinia	159		Erwiniaceae	122		Corynebacteriales	117
Bacillus anthracis	106		Enterobacter	129		Clostridiaceae	119		Sphingomonadales	115
Enterobacter cloacae	95		Clostridium	119		Campylobacteraceae	116		Vibrionales	112
Acetobacter pasteurianus	76		Campylobacter	110		Sphingomonadaceae	115		Thiotrichales	87
Piscirickettsia salmonis	71		Vibrio	99		Vibrionaceae	112		Chlamydiales	86
Sinorhizobium meliloti	67		Shigella	96		Burkholderiaceae	104		Pasteurellales	62
Helicobacter pylori	62		Pseudomonas	87		Pseudomonadaceae	96		Aeromonadales	53
Rhizobium leguminosarum	61		Chlamydia	86		Chlamydiaceae	86		Synechococcales	47
Chlamydia trachomatis	60		Sinorhizobium	83		Piscirickettsiaceae	71		Legionellales	39
Lactobacillus brevis	60		Acetobacter	76		Leuconostocaceae	64		Chroococcales	34
Campylobacter jejuni	59		Phaeobacter	74		Helicobacteraceae	62		Cytophagales	34
Rhizobium phaseoli	58		Piscirickettsia	71		Pasteurellaceae	62		Neisseriales	27
Serratia marcescens	54		Pediococcus	65		Aeromonadaceae	53		Halobacteriales	26
Borrelia afzelii	54		Helicobacter	62		Nocardiaceae	49		Oscillatoriales	26
Clostridium botulinum	52		Burkholderia	60		Nostocaceae	48		Alteromonadales	25
Klebsiella oxytoca	47		Levilactobacillus	60		Methylobacteriaceae	40		Bifidobacteriales	22
Xylella fastidiosa	47		Serratia	54		Mycobacteriaceae	37		Acholeplasmatales	21
Shigella sonnei	46		Aeromonas	53		Calotrichaceae	34		Bacteroidales	17
Clostridium perfringens	45		Citrobacter	47		Listeriaceae	33		Fusobacteriales	16
Rhizobium etli	44		Lacticaseibacillus	47		Corynebacteriaceae	31		Selenomonadales	16
Lactobacillus backii	43		Xylella	47		Rhodospirillaceae	28		Haloferacales	16
Citrobacter freundii	42		Erwinia	46		Morganellaceae	28		Micrococcales	14
Phaeobacter gallaeciensis	41		Pantoea	46		Neisseriaceae	27		Streptomycetales	14
Zymomonas mobilis	41		Leuconostoc	45		Coxiellaceae	23		Sulfolobales	13
Xanthomonas phaseoli	40		Rhodococcus	43		Chroococcaceae	22		Rickettsiales	11
Campylobacter coli	39		Loigolactobacillus	43		Synechococcaceae	22		Propionibacteriales	10
Borrelia crocidurae	39		Zymomonas	41		Bifidobacteriaceae	22		Natrialbales	10
Shigella flexneri	37		Streptococcus	38		Acholeplasmataceae	21		Thermales	10
Rhodobacter sphaeroides	37		Rhodobacter	37		Cytophagaceae	18		Acidithiobacillales	9
Borrelia hermsii	36		Limosilactobacillus	34		Shewanellaceae	17		Entomoplasmatales	9
Pseudomonas syringae	36		Calothrix	34		Paenibacillaceae	17		Leptospirales	8
Enterococcus faecalis	35		Sphingobium	34		Francisellaceae	16		Deinococcales	6
Borreliella garinii	33		Listeria	33		Selenomonadaceae	16		Desulfovibrionales	6
Listeria monocytogenes	33		Ralstonia	33		Legionellaceae	16		Acidobacteriales	5
Lactobacillus paracasei	33		Lactobacillus	32		Haloferacaceae	16		Bacteroidetes Order II. Incertae sedis	5
Staphylococcus epidermidis	31		Corynebacterium	31		Persicobacteraceae	16		Pleurocapsales	5
Buchnera aphidicola	30		Buchnera	30		Fusobacteriaceae	16		Flavobacteriales	5
Aeromonas salmonicida	30		Latilactobacillus	29		Rivulariaceae	14
Yersinia enterocolitica	29		Nostoc	28		Streptomycetaceae	14
Lactobacillus sakei	29		Azospirillum	28		Halobacteriaceae	14
Ralstonia solanacearum	27		Neisseria	27		Comamonadaceae	13
Pediococcus damnosus	27		Agrobacterium	27		Sulfolobaceae	13
Leuconostoc mesenteroides	27		Mycobacterium	26		Microcoleaceae	13
Erwinia amylovora	27		Komagataeibacter	26		Aphanothecaceae	12
Mycobacterium chimaera	26		Ligilactobacillus	25		Planococcaceae	12
Chlamydia psittaci	26		Moraxella	25		Haloarculaceae	12
Bacillus mycoides	26		Paracoccus	25		Phyllobacteriaceae	11
Moraxella osloensis	25		Sphingomonas	24		Rickettsiaceae	11
Xanthomonas campestris	25		Coxiella	23		Natrialbaceae	10
Bacillus subtilis	25		Synechococcus	22		Propionibacteriaceae	10
Lactobacillus salivarius	25		Bifidobacterium	22		Thermaceae	10
Vibrio parahaemolyticus	25		Candidatus Phytoplasma	21		Hafniaceae	9
Corynebacterium glutamicum	24		Methylobacterium	20		Pectobacteriaceae	9
Bacillus megaterium	24		Actinobacillus	19		Acaryochloridaceae	9
Enterobacter hormaechei	23		Secundilactobacillus	18		Acidithiobacillaceae	9
Borrelia mayonii	23		Pasteurella	18		Spiroplasmataceae	9
Aeromonas hydrophila	23		Acidiphilium	17		Microbacteriaceae	9
Coxiella burnetii	23		Haemophilus	17		Merismopediaceae	9
Bifidobacterium longum	22		Paenibacillus	17		Leptospiraceae	8
Agrobacterium tumefaciens	22		Proteus	17		Gomontiellaceae	8
Phaeobacter piscinae	21		Shewanella	17		Alteromonadaceae	8
Pseudomonas aeruginosa	21		Fusobacterium	16		Peptostreptococcaceae	8
Rhodococcus opacus	21		Legionella	16		Aurantimonadaceae	8
Candidatus Phytoplasma asteris	21		Selenomonas	16		Hapalosiphonaceae	8
Lactobacillus reuteri	20		Geminocystis	16		Bacteroidaceae	8
Vibrio anguillarum	20		Persicobacter	16		Leptolyngbyaceae	7
Klebsiella variicola	20		Francisella	16		Brucellaceae	7
Lactobacillus casei	19		Methylorubrum	15		Scytonemataceae	7
Pseudomonas putida	19		Streptomyces	14		Fortieaceae	6
Lactobacillus paracollinoides	18		Microchaete	14		Deinococcaceae	6
Pasteurella multocida	18		Weissella	13		Alcaligenaceae	6
Proteus mirabilis	17		Photobacterium	13		Desulfovibrionaceae	6
Borrelia duttonii	17		Salipiger	13		Carnobacteriaceae	5
Shewanella baltica	17		Sulfolobus	13		Tolypothrichaceae	5
Haemophilus influenzae	17		Gloeothece	12		Oscillatoriaceae	5
Legionella pneumophila	16		Planococcus	12		Micrococcaceae	5
Fusobacterium nucleatum	16		Cronobacter	12		Weeksellaceae	5
Borreliella bissettii	16		Celeribacter	12		Acidobacteriaceae	5
Streptococcus thermophilus	16		Sulfitobacter	12		Rhodothermaceae	5
Selenomonas ruminantium	16		Ketogulonicigenium	12		Dermocarpellaceae	5
Persicobacter sp. JZB09	16		Psychrobacter	12
Azospirillum brasilense	16		Haloarcula	12
Vibrio campbellii	15		Shinella	12
Pediococcus pentosaceus	15		Raoultella	11
Yersinia pseudotuberculosis	15		Marinovum	11
Bacillus endophyticus	14		Kozakia	11
Staphylococcus warneri	14		Haloferax	11
Fremyella diplosiphon	14		Anabaena	11
Lactobacillus fermentum	14		Rickettsia	11
Neisseria gonorrhoeae	14		Providencia	11
Borreliella valaisiana	13		Thermus	10
Staphylococcus saprophyticus	13		Haloterrigena	10
Sulfolobus islandicus	13		Exiguobacterium	10
Actinobacillus pleuropneumoniae	13		Rhodovulum	10
Weissella cibaria	13		Cutibacterium	10
Leuconostoc citreum	13		Edwardsiella	9
Pediococcus claussenii	13		Sodalis	9
Neisseria lactamica	13		Synechocystis	9
Photobacterium damselae	13		Acaryochloris	9
Shinella sp. HZN7	12		Candidatus Azobacteroides	9
Enterobacter asburiae	12		Gluconobacter	9
Ketogulonicigenium vulgare	12		Acidithiobacillus	9
Cronobacter sakazakii	12		Trichormus	9
Burkholderia glumae	12		Sphingopyxis	9
Planococcus sp. MB-3u-03	12		Clavibacter	9
Bacillus licheniformis	12		Spiroplasma	9
Xanthomonas fuscans	12		Azotobacter	9
Acinetobacter lwoffii	12		Pelagibaca	8
Rhodococcus erythropolis	12		Fischerella	8
Xanthomonas axonopodis	12		Clostridioides	8
Vibrio vulnificus	12		Rahnella	8
Klebsiella michiganensis	12		Macrococcus	8
Pantoea stewartii	11		Tetragenococcus	8
Acinetobacter sp. M131	11		Spirosoma	8
Sphingomonas sp. DC-6	11		Bacteroides	8
Acinetobacter pittii	11		Alteromonas	8
Marinovum algicola	11		Microcoleus	8
Anabaena cylindrica	11		Crinalium	8
Burkholderia gladioli	11		Glaesserella	8
Vibrio cholerae	11		Aureimonas	8
Geminocystis sp. NIES-3709	11		Halobacterium	8
Raoultella ornithinolytica	11		Polaromonas	8
Rickettsia amblyommatis	11		Leptospira	8
Paenibacillus larvae	11		Ochrobactrum	7
Kozakia baliensis	11		Roseomonas	7
Phaeobacter inhibens	10		Scytonema	7
Burkholderia cepacia	10		Leptolyngbya	7
Cutibacterium acnes	10		Novosphingobium	7
Sinorhizobium fredii	10		Tateyamaria	7
Haloterrigena turkmenica	10		Paraburkholderia	6
Thermus thermophilus	10		Achromobacter	6
Pediococcus acidilactici	10		Lentilactobacillus	6
Rhodovulum sulfidophilum	10		Arcobacter	6
Pseudomonas cerasi	10		Chondrocystis	6
Pantoea ananatis	10		Nocardia	6
Bacillus velezensis	10		Lawsonia	6
Clostridium novyi	9		Aulosira	6
Trichormus variabilis	9		Deinococcus	6
Francisella philomiragia	9		Halalkalicoccus	6
Candidatus Azobacteroides	9		Mycobacteroides	6
Azotobacter chroococcum	9		Oenococcus	6
Sphingopyxis macrogoltabida	9		Mesorhizobium	6
Pantoea agglomerans	9		Sagittula	6
Campylobacter fetus	9		Cupriavidus	5
Erwinia pyrifoliae	9		Microvirga	5
Gluconobacter oxydans	9		Halogeometricum	5
Acidiphilium multivorum	9		Granulicella	5
Sphingobium sp. TKS	9		Riemerella	5
Borreliella finlandensis	9		Comamonas	5
Lactobacillus delbrueckii	9		Oscillatoria	5
Acidithiobacillus caldus	9		Mycolicibacterium	5
Clavibacter michiganensis	9		Runella	5
Sodalis glossinidius	9		Carnobacterium	5
Synechocystis sp. PCC 6803	9		Emticicia	5
Nostoc sp. NIES-2111	9		Arthrobacter	5
Acaryochloris marina	9		Phyllobacterium	5
Edwardsiella ictaluri	9		Dinoroseobacter	5
Spiroplasma citri	9		Salinibacter	5
Crinalium epipsammum	8		Planktothrix	5
Streptococcus pyogenes	8		Stanieria	5
Spirosoma linguale	8		Tolypothrix	5
Burkholderia cenocepacia	8
Borrelia turicatae	8
Rahnella aquatilis	8
Halobacterium salinarum	8
Tetragenococcus halophilus	8
Acinetobacter johnsonii	8
Klebsiella aerogenes	8
Alteromonas mediterranea	8
Xanthomonas fragariae	8
Nostoc flagelliforme	8
Vibrio alginolyticus	8
Komagataeibacter europaeus	8
Vibrio coralliilyticus	8
Calothrix sp. NIES-4071	8
Thiobacimonas profunda	8
Streptococcus agalactiae	8
Methylobacterium radiotolerans	8
Aureimonas sp. AU20	8
Borreliella spielmanii	8
Fischerella sp. NIES-4106	8
Haemophilus parasuis	8
Microcoleus sp. PCC 7113	8
Calothrix brevissima	8
Staphylococcus equorum	8
Clostridioides difficile	8
Polaromonas naphthalenivorans	8
Sphingobium baderi	8
Bacteroides fragilis	8
Staphylococcus simulans	8
Leptospira interrogans	8
Macrococcus caseolyticus	8
Acidiphilium cryptum	8
Methylobacterium extorquens	8
Pelagibaca abyssi	8
Paracoccus marcusii	8
Psychrobacter sp. P11G5	7
Burkholderia vietnamiensis	7
Clostridium acetobutylicum	7
Methylobacterium populi	7
Paracoccus yeei	7
Lactococcus garvieae	7
Roseomonas sp. FDAARGOS_362	7
Streptomyces autolyticus	7
Bacillus pumilus	7
Bacillus amyloliquefaciens	7
Komagataeibacter medellinensis	7
Sphingomonas sp. MEA3-1	7
Haloarcula marismortui	7
Leptolyngbya boryana	7
Celeribacter manganoxidans	7
Streptomyces clavuligerus	7
Lactobacillus johnsonii	7
Sulfitobacter pseudonitzschiae	7
Corynebacterium jeikeium	7
Tateyamaria omphalii	7
Acinetobacter soli	7
Rhizobium gallicum	7
Calothrix sp. NIES-4105	7
Staphylococcus lugdunensis	7
Novosphingobium pentaromativorans	7
Xanthomonas euvesicatoria	7
Shigella boydii	7
Scytonema sp. HK-05	7
Methylobacterium nodulans	7
Ochrobactrum anthropi	7
Borrelia recurrentis	7
Francisella tularensis	7
Enterococcus mundtii	6
Lactobacillus amylovorus	6
Cyanothece sp. PCC 7822	6
Escherichia albertii	6
Clostridium butyricum	6
Lactobacillus buchneri	6
Oenococcus oeni	6
Bacillus methanolicus	6
Streptococcus pneumoniae	6
Sinorhizobium americanum	6
Mesorhizobium loti	6
Mycobacterium abscessus	6
Halalkalicoccus jeotgali	6
Sphingobium sp. YBL2	6
Ralstonia pickettii	6
Nostoc sp. PCC 7120	6
Aulosira laxa	6
Chondrocystis sp. NIES-4102	6
Escherichia fergusonii	6
Azospirillum lipoferum	6
Gloeothece citriformis	6
Synechococcus sp. PCC 8807	6
Paenibacillus sp. IHB B 3084	6
Sphingomonas sp. MM-1	6
Sphingobium cloacae	6
Staphylococcus haemolyticus	6
Nocardia farcinica	6
Deinococcus gobiensis	6
Haloferax mediterranei	6
Acinetobacter nosocomialis	6
Achromobacter xylosoxidans	6
Enterococcus durans	6
Actinobacillus porcitonsillarum	6
Paraburkholderia aromaticivorans	6
Pantoea sp. PSNIH1	6
Komagataeibacter nataicola	6
Sagittula sp. P11	6
Calothrix sp. NIES-4101	6
Synechococcus sp. PCC 7002	6
Lawsonia intracellularis	6
Acinetobacter schindleri	6
Azospirillum sp. B510	6
Arcobacter butzleri	6
Shigella dysenteriae	6
Providencia rettgeri	6
Planktothrix agardhii	5
Rhizobium sp. TAL182	5
Citrobacter koseri	5
Burkholderia pseudomallei	5
Methylobacterium aquaticum	5
Exiguobacterium sp. S3-2	5
Tolypothrix tenuis	5
Celeribacter indicus	5
Rhodococcus sp. YL-1	5
Haloarcula sp. CBA1115	5
Bacillus safensis	5
Acinetobacter sp. DUT-2	5
Rhizobium sp. IE4771	5
Microvirga ossetica	5
Erwinia tasmaniensis	5
Ketogulonicigenium robustum	5
Borrelia anserina	5
Mycobacterium gilvum	5
Phyllobacterium zundukense	5
Salinibacter ruber	5
Cupriavidus metallidurans	5
Lactobacillus gallinarum	5
Sulfitobacter sp. AM1-D1	5
Xanthomonas vesicatoria	5
Emticicia oligotrophica	5
Providencia stuartii	5
Granulicella tundricola	5
Synechococcus sp. PCC 7117	5
Sphingobium hydrophobicum	5
Oscillatoria nigro-viridis	5
Pseudomonas fluorescens	5
Stanieria cyanosphaera	5
Acinetobacter calcoaceticus	5
Halogeometricum borinquense	5
Arthrobacter sp. ZXY-2	5
Komagataeibacter xylinus	5
Rhizobium sp. CIAT894	5
Rhizobium sp. N1314	5
Exiguobacterium oxidotolerans	5
Pantoea sp. PSNIH2	5
Agrobacterium vitis	5
Burkholderia sp. KK1	5
Pantoea sp. At-9b	5
Yangia sp. CCB-MM3	5
Dinoroseobacter shibae	5
Rhizobium sp. N4311	5
Comamonas testosteroni	5
Leuconostoc kimchii	5
Lactobacillus helveticus	5
Phaeobacter porticola	5
Carnobacterium inhibens	5
Campylobacter helveticus	5
Rhizobium sp. N741	5
Nostoc punctiforme	5
Burkholderia sp. PAMC 28687	5
Calothrix parasitica	5
Staphylococcus hyicus	5
Burkholderia sp. PAMC 26561	5
Psychrobacter urativorans	5
Rhodococcus hoagii	5
Geminocystis sp. NIES-3708	5
Rhizobium sp. N324	5
Rhizobium sp. N731	5
Rhizobium sp. N1341	5
Paracoccus aestuarii	5
Riemerella anatipestifer	5
Xanthomonas gardneri	5
Haloferax volcanii	5
Synechococcus sp. PCC 73109	5
Vibrio scophthalmi	5
Paracoccus aminophilus	5
Runella slithyformis	5
Erwinia sp. Ejp617	5

## Sheet: Table S1D
Table S1D: The plasmid host prediction performances for 5-mers in AUC, MCC, macro F1 and the confusion matrix. True positive (TP) and true negative (TN) correspond to the correct positive and negative class predictions, respectively. False positive (FP) and false negative (FN) correspond to the false positive and negative class predictions, respectively.
Species level	Test perf ± std	Hold-out perf
AUC	0.934 ± 0.012	0.963
MCC	0.626 ± 0.018	0.655
macro F1	0.801 ± 0.010	0.815
Confusion matrix		TP: 730, TN: 507479, FP: 115, FN: 738
Genus level	Test perf ± std	Hold-out perf
AUC	0.968 ± 0.008	0.985
MCC	0.728 ± 0.021	0.742
macro F1	0.856 ± 0.012	0.863
Confusion matrix		TP: 869, TN: 245214, FP: 84, FN: 565
Family level	Test perf ± std	Hold-out perf
AUC	0.987 ± 0.004	0.994
MCC	0.848 ± 0.021	0.856
macro F1	0.920 ± 0.011	0.925
Confusion matrix		TP: 1079, TN: 130045, FP: 35, FN: 343
Order level	Test perf ± std	Hold-out perf
AUC	0.994 ± 0.002	0.998
MCC	0.891 ± 0.017	0.899
macro F1	0.943 ± 0.009	0.947
Confusion matrix		TP: 1163, TN: 69469, FP: 11, FN: 257

## Sheet: Table S1E
Table S1E: The plasmid host prediction performances for 8-mers in AUC, MCC, macro F1 and the confusion matrix. True positive (TP) and true negative (TN) correspond to the correct positive and negative class predictions, respectively. False positive (FP) and false negative (FN) correspond to the false positive and negative class predictions, respectively.
Species level	Test perf ± std	Hold-out perf
AUC	0.957 ± 0.007	0.973
MCC	0.647 ± 0.020	0.662
macro F1	0.809 ± 0.012	0.817
Confusion matrix		TP: 724, TN: 507506, FP: 88, FN: 744
Genus level	Test perf ± std	Hold-out perf
AUC	0.980 ± 0.004	0.988
MCC	0.726 ± 0.017	0.729
macro F1	0.852 ± 0.010	0.854
Confusion matrix		TP: 824, TN: 245234, FP: 64, FN: 610
Family level	Test perf ± std	Hold-out perf
AUC	0.991 ± 0.002	0.995
MCC	0.829 ± 0.017	0.838
macro F1	0.909 ± 0.010	0.914
Confusion matrix		TP: 1022, TN: 130060, FP: 20, FN: 400
Order level	Test perf ± std	Hold-out perf
AUC	0.995 ± 0.001	0.997
MCC	0.860 ± 0.015	0.867
macro F1	0.926 ± 0.009	0.929
Confusion matrix		TP: 1080, TN: 69472, FP: 8, FN: 340

## Sheet: Table S1F
Table S1F: The plasmid host prediction performances for 10-mers in AUC, MCC, macro F1 and the confusion matrix. True positive (TP) and true negative (TN) correspond to the correct positive and negative class predictions, respectively. False positive (FP) and false negative (FN) correspond to the false positive and negative class predictions, respectively.
Species level	Test perf ± std	Hold-out perf
AUC	0.959 ± 0.008	0.975
MCC	0.662 ± 0.018	0.680
macro F1	0.820 ± 0.011	0.829
Confusion matrix		TP: 778, TN: 507481, FP: 113, FN: 690
Genus level	Test perf ± std	Hold-out perf
AUC	0.979 ± 0.006	0.988
MCC	0.734 ± 0.017	0.741
macro F1	0.859 ± 0.010	0.862
Confusion matrix		TP: 863, TN: 245218, FP: 80, FN: 571
Family level	Test perf ± std	Hold-out perf
AUC	0.989 ± 0.004	0.994
MCC	0.838 ± 0.018	0.848
macro F1	0.914 ± 0.010	0.919
Confusion matrix		TP: 1040, TN:130065, FP: 15, FN: 382
Order level	Test perf ± std	Hold-out perf
AUC	0.994 ± 0.003	0.996
MCC	0.868 ± 0.018	0.867
macro F1	0.930 ± 0.010	0.930
Confusion matrix		TP: 1081, TN: 69472, FP: 8, FN: 339

## Sheet: Table S1G
Table S1G: The plasmid host prediction performances for 8-mers that combined with the plasmid size, GC and codon usage features in AUC, MCC, macro F1 and the confusion matrix. True positive (TP) and true negative (TN) correspond to the correct positive and negative class predictions, respectively. False positive (FP) and false negative (FN) correspond to the false positive and negative class pred…
Species level	Test perf ± std	Hold-out perf
AUC	0.961 ± 0.007	0.976
MCC	0.652 ± 0.020	0.666
macro F1	0.812 ± 0.012	0.819
Confusion matrix		TP: 730, TN: 507508, FP: 86, FN: 738
Genus level	Test perf ± std	Hold-out perf
AUC	0.983 ± 0.004	0.990
MCC	0.734 ± 0.019	0.740
macro F1	0.857 ± 0.011	0.860
Confusion matrix		TP: 842, TN: 245240, FP: 58, FN: 592
Family level	Test perf ± std	Hold-out perf
AUC	0.993 ± 0.002	0.996
MCC	0.837 ± 0.016	0.848
macro F1	0.913 ± 0.009	0.920
Confusion matrix		TP: 1044, TN: 130062, FP: 18, FN: 378
Order level	Test perf ± std	Hold-out perf
AUC	0.996 ± 0.001	0.998
MCC	0.873 ± 0.016	0.881
macro F1	0.933 ± 0.009	0.937
Confusion matrix		TP: 1110, TN: 69478, FP: 2, FN: 310

## Sheet: Table S1H
Table S1H: The average number of species per cluster. Each cluster was generated based on the k-mer query similarity using the given threshold.
K-mer similarity threshold	Average number of species per cluster ± standard deviation
0.99	1.057±0.284
0.9	1.082±0.360
0.85	0.091±0.386
0.8	1.102±0.426
0.5	1.164±0.622

## Sheet: Table S1I
Table S1I: The plasmid host prediction performances with similarity clustered plasmids for a given k-mer similarity threshold. The plasmid hosts were predicted for 8-mers and the performances reported in AUC, MCC, macro F1 and the confusion matrix. True positive (TP) and true negative (TN) correspond to the correct positive and negative class predictions, respectively. False positive (FP) and fal…
K-mer similarity threshold: 90%
Species level	Test perf ± std	Hold-out perf
AUC	0.940 ± 0.009	0.961
MCC	0.528 ± 0.017	0.563
macro F1	0.737 ± 0.009	0.755
Confusion matrix		TP: 529, TN: 501779, FP: 70, FN: 940
Genus level	Test perf ± std	Hold-out perf
AUC	0.973 ± 0.002	0.981
MCC	0.627 ± 0.013	0.643
macro F1	0.794 ± 0.008	0.802
Confusion matrix		TP: 654, TN: 242441, FP: 58, FN: 795
Family level	Test perf ± std	Hold-out perf
AUC	0.987 ± 0.002	0.991
MCC	0.763 ± 0.013	0.773
macro F1	0.872 ± 0.007	0.877
Confusion matrix		TP: 889, TN: 128738, FP: 30, FN: 543
Order level	Test perf ± std	Hold-out perf
AUC	0.992 ± 0.001	0.994
MCC	0.809 ± 0.011	0.816
macro F1	0.897 ± 0.006	0.901
Confusion matrix		TP: 963, TN: 68670, FP: 11, FN: 465
K-mer similarity threshold: 80%
Species level	Test perf ± std	Hold-out perf
AUC	0.939 ± 0.011	0.954
MCC	0.482 ± 0.036	0.465
macro F1	0.706 ± 0.019	0.708
Confusion matrix		TP: 463, TN: 551463, FP: 154, FN: 1139
Genus level	Test perf ± std	Hold-out perf
AUC	0.972 ± 0.003	0.980
MCC	0.598 ± 0.025	0.607
macro F1	0.774 ± 0.014	0.779
Confusion matrix		TP: 632, TN: 266508, FP: 56, FN: 938
Family level	Test perf ± std	Hold-out perf
AUC	0.986 ± 0.003	0.991
MCC	0.739 ± 0.010	0.736
macro F1	0.857 ± 0.006	0.857
Confusion matrix		TP: 894, TN: 141244, FP: 52, FN: 658
Order level	Test perf ± std	Hold-out perf
AUC	0.991 ± 0.002	0.994
MCC	0.795 ± 0.015	0.800
macro F1	0.889 ± 0.009	0.891
Confusion matrix		TP: 1009, TN: 75491, FP: 12, FN: 538
K-mer similarity threshold: 50%
Species level	Test perf ± std	Hold-out perf
AUC	0.929 ± 0.011	0.943
MCC	0.390 ± 0.032	0.367
macro F1	0.656 ± 0.015	0.637
Confusion matrix		TP: 238, TN: 492498, FP: 54, FN: 1194
Genus level	Test perf ± std	Hold-out perf
AUC	0.961 ± 0.016	0.962
MCC	0.537 ± 0.035	0.489
macro F1	0.735 ± 0.020	0.704
Confusion matrix		TP: 374, TN: 237978, FP: 39, FN: 1033
Family level	Test perf ± std	Hold-out perf
AUC	0.976 ± 0.017	0.972
MCC	0.709 ± 0.024	0.675
macro F1	0.839 ± 0.014	0.823
Confusion matrix		TP: 699, TN: 126326, FP: 70, FN: 687
Order level	Test perf ± std	Hold-out perf
AUC	0.981 ± 0.017	0.985
MCC	0.762 ± 0.026	0.766
macro F1	0.869 ± 0.015	0.871
Confusion matrix		TP: 830, TN: 67407, FP: 14, FN: 549

## Sheet: Table S1J
Table S1J: The prediction of plasmid host range(s) with 500, 1000 or 1500 nucleotide (nt) fragments that sub-sequenced into 5-mers. True positive (TP) and true negative (TN) correspond to the correct positive and negative class predictions, respectively. False positive (FP) and false negative (FN) correspond to the false positive and negative class predictions, respectively.
	500 nt		1000 nt		1500 nt
Species level	Test perf ± std	Hold-out perf	Test perf ± std	Hold-out perf	Test perf ± std	Hold-out perf
AUC	0.946 ± 0.009	0.962	0.957 ± 0.008	0.973	0.963 ± 0.007	0.977
MCC	0.408 ± 0.014	0.426	0.442 ± 0.016	0.461	0.462 ± 0.017	0.483
macro F1	0.678 ± 0.009	0.683	0.705 ± 0.010	0.711	0.721 ± 0.010	0.728
Confusion matrix		TP: 3579, TN: 5073296, FP: 1212, FN: 11097		TP: 4423, TN: 5069445, FP: 1841, FN: 10244		TP: 5076, TN: 5062043, FP: 2441, FN: 9572
Genus level	Test perf ± std	Hold-out perf	Test perf ± std	Hold-out perf	Test perf ± std	Hold-out perf
AUC	0.966 ± 0.007	0.973	0.975 ± 0.006	0.982	0.980 ± 0.005	0.985
MCC	0.472 ± 0.016	0.475	0.530 ± 0.018	0.535	0.567 ± 0.020	0.576
macro F1	0.707 ± 0.009	0.707	0.745 ± 0.010	0.746	0.769 ± 0.11	0.773
Confusion matrix		TP: 4022, TN: 2451340, FP: 948, FN: 10314		TP: 5117, TN: 2449494, FP: 1237, FN: 9210		TP: 5979, TN: 2445938, FP: 1506, FN: 8329
Family level	Test perf ± std	Hold-out perf	Test perf ± std	Hold-out perf	Test perf ± std	Hold-out perf
AUC	0.980 ± 0.005	0.984	0.986 ± 0.003	0.990	0.989 ± 0.003	0.993
MCC	0.623 ± 0.017	0.634	0.689 ± 0.019	0.702	0.730 ± 0.020	0.742
macro F1	0.790 ± 0.010	0.795	0.830 ± 0.011	0.837	0.855 ± 0.012	0.861
Confusion matrix		TP: 6209, TN: 1301810, FP: 482, FN: 8007		TP: 7522, TN: 1300964, FP: 500, FN: 6685		TP: 8380, TN: 1299162, FP: 554, FN: 5808
Order level	Test perf ± std	Hold-out perf	Test perf ± std	Hold-out perf	Test perf ± std	Hold-out perf
AUC	0.984 ± 0.003	0.986	0.990 ± 0.002	0.992	0.992 ± 0.002	0.994
MCC	0.668 ± 0.017	0.674	0.740 ± 0.019	0.746	0.781 ± 0.020	0.784
macro F1	0.815 ± 0.010	0.819	0.859 ± 0.011	0.861	0.883 ± 0.011	0.884
Confusion matrix		TP: 6913, TN: 694202, FP: 402, FN: 7283		TP: 8317, TN: 693797, FP: 366, FN: 5870		TP:9140, TN: 692852, FP: 380, FN: 5028

[truncated: 6 more sheets: Table S1K, Table S1L, Table S1M, Table S1N, Table S1O, Table S1P]
