# Supplementary material for: PlasmidHostFinder: Prediction of Plasmid Hosts Using Random Forest
Source: mSystems. 2022 Apr 6;7(2):e01180-21. doi: 10.1128/msystems.01180-21 (PMC9040769; doi:10.1128/msystems.01180-21)
Supplement: TABLE S2 [file msystems.01180-21-st002.xlsx]

## Sheet: Table S2
Table S2: The feature importance analysis was performed for 10-mers at the genus level. The "Annotation" column shows the gene products that the important 10-mers hit. The "Number of genera" column shows the number of genera that the corresponding annotation was found important. The names of these genera were shown in the "Genus" column.
Annotation	Number of genera	Genus
Cell division protein ZapB	1	Acaryochloris
anthranilate dioxygenase reductase	1	Acaryochloris
sigma54 yhd00116p promoter; Putative transcription initiation.	1	Acaryochloris
probable outer membrane secretion protein - Rhodobacter capsulatus	1	Acaryochloris
CRISPR region with repeat ccctacctattgggttaaataggaatagttggaaac	1	Acaryochloris
Signal predicted by SignalP 3.0 HMM; IMG reference gene:2503797701_SP	1	Acaryochloris
Signal peptide predicted for p948.0410 by SignalP 2.0 HMM (Signal peptide probability 0.922) with cleavage site probability 0.569 between residues 25 and 26	1	Acaryochloris
HMMPfam hit to PF01336, OB-fold nucleic acid binding domain, score 4.4e-14	1	Acetobacter
21-mer; imperfect	1	Acetobacter
Similar to transposase ISLasa6b, IS3 family; nonfunctional due to truncation	1	Acetobacter
similar to entry exclusion protein; similar to W. coli plasmid R100, NP_052977	1	Acetobacter
MltA-interacting protein MipA	1	Acetobacter
Pfam match to entry PF00403 HMA, Heavy-metal-associated domain, score 101.20, E-value 1.8e-27	1	Acetobacter
43-mer; imperfect	1	Acetobacter
PS00041 Bacterial regulatory proteins, araC family signature.	1	Acetobacter
Pfam match to entry PF00165 HTH_AraC, score 44.6, E-value 2.7e-10	1	Acetobacter
Signal predicted by SignalP 3.0 HMM (Signal peptide probability 1.000) with cleavage site probability 0.727 at residue 27	1	Acetobacter
fertility inhibition RNA	1	Acetobacter
Signal predicted by SignalP 3.0 HMM (Signal peptide probability 1.000) with cleavage site probability 0.963 at residue 26	1	Acetobacter
similar to transposase ORF A (fragment), IS629; COG2963 Transposase and inactivated derivatives	1	Acetobacter
Carboxy-S-adenosyl-L-methionine synthase	1	Achromobacter
yib00027; insertion sequence:transposase protein	1	Achromobacter
Pfam match to entry PF00872 Transpo_mutator,Transposase, Mutator family, score 37.7, E-value 5.8e-11	1	Achromobacter
HMMPfam hit to PF05658, Hep_Hag, score 0.15	1	Achromobacter
Uncharacterized cytidine deaminase-like protein SCO7258	1	Achromobacter
Signal predicted by SignalP 3.0 HMM (Signal peptide probability 1.000) with cleavage site probability 0.973 at residue 33	1	Achromobacter
CRISPR; IMG reference mygene:TtJL18_Contig30.2_95042_RPT	1	Achromobacter
Kappa-carrageenase (EC 3.2.1.83)	1	Achromobacter
Uncharacterized GST-like protein yghU associated with glutathionylspermidine synthetase/amidase	1	Achromobacter
superfamily hit to SSF46689, Homeodomain-like, score 2.7e-05	1	Achromobacter
Signal predicted by SignalP 3.0 HMM (Signal peptide probability 1.000) with cleavage site probability 1.000 at residue 29	1	Achromobacter
IR3L	1	Achromobacter
FIG00723212: hypothetical protein	1	Achromobacter
ORF26	1	Achromobacter
HMMPfam hit to PF01527, Transposase_8, score 1.7e-12	1	Achromobacter
Transcriptional regulator PerR, LysR family	1	Acidiphilium
IR-L; inverted left repeat IS26	1	Acidiphilium
Hemoglobin-like protein HbO	1	Acidiphilium
putative oxidoreductase, FAD/NAD(P)-binding domain	1	Acidiphilium
Outer membrane porin OmpN	1	Acidiphilium
EAL domain/GGDEF domain protein	1	Acidiphilium
FIG027120: hypothetical protein in type III secretion system	1	Acidiphilium
imperfect 19 bp inverted repeat	1	Acidiphilium
CinA-like protein	1	Acidiphilium
Signal predicted by SignalP 3.0 HMM (Signal peptide probability 1.000) with cleavage site probability 0.706 at residue 28	1	Acidiphilium
Signal predicted by SignalP 3.0 HMM (Signal peptide probability 0.607) with cleavage site probability 0.408 at residue 28	1	Acidiphilium
RepB family plasmid replication initiator protein	1	Acidiphilium
ATP-dependent protease subunit HslV (EC 3.4.25.2)	1	Acidiphilium
similar to E.agglomerans IS 1222 (EMBL:X78052) at DNA level	1	Acidiphilium
Signal predicted by SignalP 3.0 HMM; IMG reference gene:2505789001_SP	1	Acidiphilium
ISAtc1 IR	1	Acidithiobacillus
similar to transcription regulator LysR; deltalysR	1	Acidithiobacillus
CFA/I fimbrial auxiliary subunit	1	Acidithiobacillus
inverted repeat A	1	Acidithiobacillus
Mlr2577 protein	1	Acidithiobacillus
Signal predicted by SignalP 3.0 HMM; IMG reference gene:2505789137_SP	1	Acidithiobacillus
DNA methylation	1	Acidithiobacillus
tRNA-Gln-CTG	1	Acidithiobacillus
HMMPfam hit to PF00665, rve, score 8.5e-50	1	Acidithiobacillus
Anaerobic glycerol-3-phosphate dehydrogenase subunit B (EC 1.1.5.3)	1	Acidithiobacillus
Signal predicted by SignalP 3.0 HMM (Signal peptide probability 0.996) with cleavage site probability 0.915 at residue 28	1	Acidithiobacillus
Colanic acid biosynthesis glycosyl transferase WcaE	1	Acidithiobacillus
Signal predicted by SignalP 3.0 HMM (Signal peptide probability 0.990) with cleavage site probability 0.989 at residue 40	1	Acidithiobacillus
Signal predicted by SignalP 3.0 HMM (Signal peptide probability 1.000) with cleavage site probability 0.982 at residue 23	1	Acidithiobacillus
FIG00529500: hypothetical protein	1	Acidithiobacillus
Signal predicted by SignalP 3.0 HMM (Signal peptide probability 1.000) with cleavage site probability 0.659 at residue 29	1	Acidithiobacillus
superfamily hit to SSF52540, P-loop containing nucleoside triphosphate hydrolases, score 1.2e-17	1	Acidithiobacillus
superfamily hit to SSF53098, Ribonuclease H-like, score 5.3e-44	1	Acidithiobacillus
Phenylacetic acid catabolic protein	1	Acidithiobacillus
glycosyltransferase	1	Acinetobacter
Metal-binding GTPase YjiA	1	Acinetobacter
DNA-binding protein StpA	1	Acinetobacter
begin long inverted repeat IR-R;similar to Halobacterium element ISH27-1	1	Acinetobacter
HMMPfam hit to PF03432, Relaxase/Mobilisation nuclease domain, score 2.2e-08	1	Acinetobacter
one of 2 probable transmembrane helices predicted for pCRY30 by TMHMM2.0	1	Acinetobacter
Signal predicted by SignalP 3.0 HMM; IMG reference gene:2503797934_SP	1	Acinetobacter
Translation elongation factor P Lys34--(R)-beta-lysine ligase	1	Acinetobacter
similar to IS481 family insertion sequence transposase ISRe12_aa1	1	Acinetobacter
Signal peptide predicted for PMIP14 by SignalP 2.0 HMM (Signal peptide probability 1.000) with cleavage site probability 0.985 between residues 21 and 22	1	Acinetobacter
Phage protein Mup05, kil	1	Acinetobacter
Signal predicted by SignalP 3.0 HMM (Signal peptide probability 0.984) with cleavage site probability 0.769 at residue 43	1	Actinobacillus
Adenosine (5')-pentaphospho-(5'')-adenosine pyrophosphohydrolase	1	Actinobacillus
PS00092 N-6 Adenine-specific DNA methylases signature	1	Actinobacillus
LSU ribosomal protein L15p (L27Ae)	1	Actinobacillus
2 probable transmembrane helices predicted for YEP.60 by TMHMM2.0 at aa 7-24 and 39-61	1	Actinobacillus
Signal predicted by SignalP 3.0 HMM; IMG reference gene:2504682160_SP	1	Actinobacillus
truncated transposon gamma-delta resolvase	1	Actinobacillus
Signal predicted by SignalP 3.0 HMM (Signal peptide probability 0.825) with cleavage site probability 0.780 at residue 27	1	Aeromonas
CRISPR repeat with sequence attaaaccttaacactatgtgtatttaaac	1	Aeromonas
Signal predicted by SignalP 3.0 HMM (Signal peptide probability 0.988) with cleavage site probability 0.962 at residue 28	1	Aeromonas
CRISPR repeat with sequence gtattaataaaactatattagttataaac	1	Aeromonas
shufflon repeat region	1	Aeromonas
phoH-like family protein	1	Aeromonas
Heavy metal transport/detoxification protein	1	Aeromonas
FPrintScan hit to PR00035, GntR bacterial regulatory protein HTH signature	1	Aeromonas
isrK Hfq binding RNA	1	Aeromonas
PTS system, galactose-specific IIB component (EC 2.7.1.204)	1	Aeromonas
colicin-M domain protein	1	Aeromonas
Iron-sulfur cluster insertion protein ErpA	1	Aeromonas
hit to repeat_unit 3..183 score: 608 percent id: 83.06	1	Aeromonas
UPF0225 protein YchJ	1	Aeromonas
Signal predicted by SignalP 3.0 HMM (Signal peptide probability 1.000) with cleavage site probability 0.959 at residue 21	1	Aeromonas
Signal predicted by SignalP 3.0 HMM (Signal peptide probability 0.858) with cleavage site probability 0.398 at residue 28	1	Aeromonas
ORF67	1	Aeromonas
Inverted_Repeat_of_IS232_4	1	Aeromonas
BB783_05636; isrK Hfq binding RNA	1	Aeromonas
Signal predicted by SignalP 3.0 HMM (Signal peptide probability 0.990) with cleavage site probability 0.959 at residue 24	1	Aeromonas
DNA-binding protein SpoVG	1	Agrobacterium
HMMPfam hit to PF01464, Transglycosylase SLT domain, score 2.7e-28	1	Agrobacterium
Inner membrane protein YecN	1	Agrobacterium
putative phage protein (fragment)	1	Agrobacterium
Phage protein, HK97, gp10	1	Agrobacterium
Uncharacterized lipoprotein YgeR	1	Agrobacterium
IS6 family insertion sequence transposase domain mobile element	1	Agrobacterium
Signal predicted by SignalP 3.0 HMM (Signal peptide probability 1.000) with cleavage site probability 0.976 at residue 34	1	Agrobacterium
Signal predicted by SignalP 2.0 HMM (Signal peptide probability 1.000) with cleavage site probability 1.000 at residue 28	1	Agrobacterium
Fimbrial subunit type 1 precursor	1	Agrobacterium
Signal predicted by SignalP 3.0 HMM (Signal peptide probability 0.992) with cleavage site probability 0.640 at residue 25	1	Agrobacterium
predicted cleavage at residue 33	1	Agrobacterium
CRISPR region with repeat gtttcaatcccgtttccaggattcatttaatagaaag	1	Alteromonas
potential frameshift: common BLAST hit: Mobilization protein MobC	1	Alteromonas
predicted sigma 70 promoter; score of 53%	1	Alteromonas
Signal predicted by SignalP 2.0 HMM (Signal peptide probabilty 0.952) with cleavage site probability 0.951 at residue 29	1	Alteromonas
predicted sigma 70 promoter; score of 56%	1	Alteromonas
superfamily hit to SSF52540, P-loop containing nucleoside triphosphate hydrolases, score 6.5e-31	1	Alteromonas
Pfam match to entry PF00303 thymidylat_synt, Thymidylate synthase, score 94.80, E-value 5.1e-25	1	Alteromonas
Uncharacterized protein YijF	1	Alteromonas
vir box consensus sequence	1	Alteromonas
Phage-encoded host cell membrane protein Rz1	1	Alteromonas
HMMPfam hit to PF01656, CbiA, score 2.6e-37	1	Alteromonas
PTS system, galactosamine-specific IIC component	1	Alteromonas
truncated ISAba3	1	Alteromonas
possible tetrapyrrole methyltransferase domain / Nucleoside triphosphate pyrophosphohydrolase MazG (EC 3.6.1.8)	1	Alteromonas
ORF4	1	Alteromonas
integrase/recombinase XerD, putative	1	Anabaena
putative adenine phosphoribosyltransferase	1	Anabaena
Superoxide reductase (EC 1.15.1.2)	1	Anabaena
Signal predicted by SignalP 3.0 HMM (Signal peptide probability 0.988) with cleavage site probability 0.545 at residue 27	1	Anabaena
2 probable transmembrane helices predicted for SATW20_p1280 by TMHMM2.0 at aa 31-53 and 73-95	1	Anabaena
terIS (IS1294); termination of replication of insertion sequence IS1294	1	Anabaena
Biphenyl 2,3-dioxygenase subunit beta (EC 1.14.12.18)	1	Anabaena
adenine phosphoribosyltransferase	1	Anabaena
DNA topoisomerase III fragment	1	Anabaena
Uncharacterized HTH-type transcriptional regulator YfhH	1	Anabaena
Gamma-glutamyl-GABA hydrolase	1	Anabaena
Signal predicted by SignalP 3.0 HMM (Signal peptide probability 1.000) with cleavage site probability 0.998 at residue 50	1	Anabaena
Signal predicted by SignalP 3.0 HMM (Signal peptide probability 1.000) with cleavage site probability 0.999 at residue 21	1	Anabaena
DR1	1	Arcobacter
similar to IS630 family insertion sequence transposase ISRel6_aa2	1	Arcobacter
LLJM2_MP0012; Similar to integrase; predicted non-functional due to frameshift	1	Arcobacter
CDP-paratose 2-epimerase (EC 5.1.3.10)	1	Arcobacter
IS1 terminal IR	1	Arcobacter
Small, acid-soluble spore protein H	1	Arcobacter
Pir-Rep; Pir-Rep rep origin	1	Arcobacter
integrase catalytic subunit	1	Arcobacter
CRISPR repeat with sequence gtttccattctattagcttcctcctaagaggaaaag	1	Arcobacter
ORF64	1	Arcobacter
COG4636: Uncharacterized protein conserved in cyanobacteria	1	Arcobacter
phosphoribosyltransferase	1	Arcobacter
Repetitive hypothetical protein in ESAT cluster, COG4495	1	Arcobacter
ErmT leader peptide	1	Arcobacter
Membrane protein of YDFR family	1	Arcobacter
similar to part of UV protection protein UmuC from Salmonella typhimurium	1	Arcobacter
Transcriptional regulator SMc03209, MarR family	1	Arcobacter
Signal predicted by SignalP 3.0 HMM (Signal peptide probability 0.954) with cleavage site probability 0.886 at residue 33	1	Arcobacter
HMMPfam hit to PF02796, HTH_7, score 2.1e-17	1	Arcobacter
HMMPfam hit to PF01526, Transposase_7, score 1.7e-57	1	Arcobacter
Signal predicted by SignalP 2.0 HMM (Signal peptide probabilty 1.000) with cleavage site probability 0.559 at residue 47	1	Arcobacter
Ubiquinone biosynthesis hydroxylase, UbiH/UbiF/VisC/COQ6 family	1	Arcobacter
CRISPR repeat with sequence gttttatcttaactatatggaatgtaaat	1	Arcobacter
Signal predicted by SignalP 2.0 HMM (Signal peptide probability 1.000) with cleavage site probability 0.969 at residue 18	1	Aureimonas
SMa4016; conserved region 99% identical to region on pSymA (SMa4017) and identity over 1608 nucleotides to region on chromosome (SMc04106)	1	Aureimonas
Signal predicted by SignalP 3.0 HMM (Signal peptide probability 0.942) with cleavage site probability 0.845 at residue 27	1	Aureimonas
Signal predicted by SignalP 3.0 HMM; IMG reference gene:2631098277_SP	1	Aureimonas
vitamin-B12 independent methionine synthase family protein	1	Azospirillum
similar to protocatechuate 4,5-dioxygenase alpha chain	1	Azospirillum
Signal predicted by SignalP 3.0 HMM (Signal peptide probability 0.999) with cleavage site probability 0.891 at residue 26	1	Azospirillum
Luciferase	1	Azospirillum
Signal predicted by SignalP 3.0 HMM (Signal peptide probability 0.749) with cleavage site probability 0.729 at residue 22	1	Azospirillum
FIG00450499: hypothetical protein	1	Azospirillum
YfjZ protein (antitoxin to YpjF)	1	Azospirillum
Electron transfer iron-sulfur protein	1	Azospirillum
similar to Tn402	1	Azospirillum
Signal predicted by SignalP 3.0 HMM (Signal peptide probability 0.971) with cleavage site probability 0.757 at residue 24	1	Azospirillum
Signal predicted by SignalP 3.0 HMM (Signal peptide probability 1.000) with cleavage site probability 0.969 at residue 29	1	Azospirillum
Pfam match to entry PF01850.8 PIN, score 71.4, E-value 2.4e-18	1	Azospirillum
Signal predicted by SignalP 3.0 HMM (Signal peptide probability 0.812) with cleavage site probability 0.323 at residue 24	1	Azospirillum
1 probable transmembrane helix predicted for pBS033 by TMHMM2.0 at aa 20-42	1	Azospirillum
putative aldehyde dehydrogenase	1	Azospirillum
surface protein	1	Azospirillum
Signal predicted by SignalP 3.0 HMM (Signal peptide probability 1.000) with cleavage site probability 0.981 at residue 29	1	Azospirillum
Signal predicted by SignalP 3.0 HMM (Signal peptide probability 0.965) with cleavage site probability 0.957 at residue 41	1	Azospirillum
CRISPR repeat with sequence aggtccatccccacgcatgtggggactac	1	Azotobacter
Putative aspartate racemase	1	Azotobacter
Murein hydrolase activator NlpD	1	Azotobacter
Signal predicted by SignalP 3.0 HMM (Signal peptide probability 0.645) with cleavage site probability 0.630 at residue 25	1	Azotobacter
ISEhe1.1; 5' fragment with sequence divergence	1	Bacillus
Signal predicted by SignalP 3.0 HMM (Signal peptide probability 1.000) with cleavage site probability 0.983 at residue 20	1	Bacillus
RNA II; antisense RNA which interferes with translation initiation from the rep mRNA	1	Bacillus
FIG00870929: hypothetical protein	1	Bacillus
Prephenate and/or arogenate dehydrogenase (unknown specificity) (EC 1.3.1.12)(EC 1.3.1.43)	1	Bacillus
signal recognition particle sRNA large type	1	Bacillus
ssoT; single-strand origin	1	Bacillus
2 probable transmembrane helices predicted for Unknown_CDS by TMHMM2.0 at aa 4-20 and 27-46	1	Bacillus
Uncharacterized protein STM3906	1	Bacillus
AL1L pseudoknot	1	Bacillus
single-strand origin (sso)	1	Bacillus
Rhodanese domain protein UPF0176	1	Bacillus
replication protein RepB, N-terminal fragment	1	Bacillus
same internal deletion as IS1X4.1 and terminal deletion	1	Bacillus
LPXTG anchored putative adhesin	1	Bacillus
Pfam match to entry PF01797 Transposase_17,Transposase IS200 like, score 222.9, E-value 3.3e-64	1	Bacillus
Probable lipoprotein YiaD	1	Bacillus
Signal predicted by SignalP 3.0 HMM; IMG reference gene:2503797693_SP	1	Bacillus
4 probable transmembrane helices predicted for EC042_pAA011 by TMHMM2.0 at aa 22-44, 51-73, 86-108 and 121-143	1	Bacillus
Pfam match to entry PF00440 tetR, Bacterial regulatory proteins, tetR family, score 69.2, E-value 5.7e-18	1	Bacillus
Vancomycin (or other glycopeptides) histidine kinase VanS => VanF/M-type	1	Bacillus
Type VI secretion protein VasI	1	Bacillus
HMMPfam hit to PF01527, Transposase_8, score 2.2e-24	1	Bacteroides
HAD-superfamily hydrolase, subfamily IIA	1	Bacteroides
SSU rRNA # 16S rRNA, small subunit ribosomal RNA - 3 prime truncation	1	Bacteroides
YihE protein, a ser/thr kinase implicated in LPS synthesis and Cpx signalling	1	Bifidobacterium
predicted cleavage at residue 30	1	Bifidobacterium
Htr-like protein	1	Bifidobacterium
sigma54 yhd00052p promoter; Putative transcription initiation.	1	Bifidobacterium
CRISPR repeat with sequence cggtccatccccacgcctgtggggaatgc	1	Bifidobacterium
quaternary ammonium compound-resistance protein; 5' truncated; qacEdelta1	1	Bifidobacterium
Pellicle/biofilm biosynthesis inner membrane protein PelE	1	Bifidobacterium
Signal predicted by SignalP 3.0 HMM (Signal peptide probability 1.000) with cleavage site probability 0.980 at residue 27	1	Bifidobacterium
Signal predicted by SignalP 2.0 HMM (Signal peptide probability 0.660) with cleavage site probability 0.352 at residue 46	1	Bifidobacterium
Mandelate racemase/muconate lactonizing enzyme	1	Bifidobacterium
Predicted helix-turn-helix motif with score 1740.000, SD 5.11 at aa 87-46, sequence NRFRAEGLRGLTDRSSRPRSVPRRTSPERERAVLEARAQLRA	1	Bifidobacterium
3'CS; integron 3' conserved segment	1	Bifidobacterium
ABC-type transport system involved in resistance to organic solvents, auxiliary component	1	Bifidobacterium
DNA replication intiation control protein YabA	1	Bifidobacterium
Signal predicted by SignalP 3.0 HMM; IMG reference gene:2506485779_SP	1	Borrelia
Signal predicted by SignalP 3.0 HMM (Signal peptide probability 0.998) with cleavage site probability 0.583 at residue 29	1	Borrelia
Signal predicted by SignalP 3.0 HMM; IMG reference gene:2506485622_SP	1	Borrelia
Uncharacterized protein YhjA	1	Borrelia
5 probable transmembrane helices predicted for p948.0990 by TMHMM2.0 at aa 15-37, 44-66, 71-93, 106-128 and 153-175	1	Borrelia
Signal predicted by SignalP 3.0 HMM (Signal peptide probability 0.771) with cleavage site probability 0.770 at residue 27	1	Borrelia
type III secretion system protein PrgN	1	Borrelia
extended promoter	1	Borrelia
Signal predicted by SignalP 3.0 HMM; IMG reference gene:2506485781_SP	1	Borrelia
HMMPfam hit to PF00665, rve, score 8.2e-14	1	Borrelia
Putative peroxidase	1	Borrelia
3 probable transmembrane helices predicted for pBt063 by TMHMM2.0	1	Borrelia
autotransporter, putative	1	Borrelia
Stage 0 sporulation protein YaaT	1	Borrelia
General stress protein 26	1	Borrelia
Phosphoglycerate mutase family 5	1	Borrelia
Conjugative transposon protein TraB	1	Borrelia
6-pyruvoyl tetrahydrobiopterin synthase (EC 4.2.3.12)	1	Borrelia
Allophycocyanin-B	1	Borrelia
3 probable transmembrane helices predicted for pCS0029 by TMHMM2.0 at aa 20-42, 124-146 and 151-173	1	Borrelia
CRISPR repeat with sequence cttctaagctgcctgtacggcagtgaac	1	Borrelia
Signal peptide predicted for pCS0029 by SignalP 2.0 HMM (Signal peptide probability 1.000) with cleavage site probability 0.312 between residues 49 and 50	1	Borrelia
CRISPR repeat with sequence gttacagacgaaccctagttgggttgaagc	1	Borrelia
Sequence similarity to: YP_002401113.1 Colicin V secretion/processing ATP-binding protein CvaB [Escherichia coli S88]	1	Borrelia
putative oriV	1	Borrelia
Small acid-soluble spore protein, alpha/beta family, SASP_3	1	Borrelia
Plasmid stability-like protein	1	Borrelia
ORF88	1	Borrelia
Endodeoxyribonuclease RusA	1	Borreliella
transcription terminator I	1	Borreliella
YfaA	1	Borreliella
IRi of class 1 integrons	1	Borreliella
BlastProDom hit to PD000006, Q97IT2_CLOAB_Q97IT2;,score 7e-11	1	Borreliella
Lysophospholipid transporter LplT / 2-acylglycerophosphoethanolamine acyltransferase (EC 2.3.1.40)	1	Borreliella
non-coding RNA with unknown function	1	Borreliella
Signal predicted by SignalP 3.0 HMM; IMG reference gene:2504086311_SP	1	Borreliella
Signal predicted by SignalP 3.0 HMM; IMG reference gene:2504129139_SP	1	Borreliella
XerC	1	Borreliella
transposase for insertion sequence element IS231 domain protein	1	Borreliella
put. -35 region of RNA-polymerase binding site	1	Borreliella
2-hydroxyhepta-24-diene-1,7-dioate isomerase	1	Borreliella
Sequence similarity to: YP_444075.1 transposase [Escherichia coli]; fragments	1	Borreliella
FIG01279834: hypothetical protein	1	Buchnera
Signal predicted by SignalP 3.0 HMM (Signal peptide probability 0.889) with cleavage site probability 0.864 at residue 28	1	Buchnera
HMMPfam hit to PF05717, Transposase_34, score 4.4e-37	1	Buchnera
1 probable transmembrane helix predicted for PMIP13 by TMHMM2.0 at aa 33-55	1	Buchnera
22 bp tandem duplication within the erm(C) regulatory region, responsible for constitutive expression of the erm(C) gene	1	Buchnera
fragment, contains internal deletion	1	Buchnera
CRISPR repeat with sequence atttcaatacaacacttgttaaagttgaat	1	Buchnera
tRNA-Pseudo-TTG	1	Buchnera
Pfam match to entry PF00394 Cu-oxidase, Multicopper oxidase, score 90.2, E-value 2.6e-24	1	Buchnera
Signal peptide predicted for p948.0910 by SignalP 2.0 HMM (Signal peptide probability 1.000) with cleavage site probability 0.936 between residues 19 and 20	1	Buchnera
Sigma-fimbriae uncharacterized subunit	1	Buchnera
IS1, highest similarity to IS1A (766/768bp identical)	1	Buchnera
Signal peptide predicted for pBt096 by SignalP 2.0 HMM (Signal peptide probabilty 0.979) with cleavage site probability 0.711 between residues 29 and 30	1	Buchnera
prophage ps3 protein 13	1	Buchnera
Signal predicted by SignalP 3.0 HMM; IMG reference gene:2506485768_SP	1	Buchnera
Pfam match to entry PF03958 GSPII_III_N, Bacterial type II/III secretion system short domain, score 110.3,E-value 2.7e-30	1	Buchnera
Portion of IS256 on truncated Tn4001 on plasmid pSH6	1	Buchnera
FlmB	1	Buchnera
Signal predicted by SignalP 3.0 HMM (Signal peptide probability 0.976) with cleavage site probability 0.966 at residue 46	1	Buchnera
repeat001 copy 9	1	Buchnera
COG2102: Predicted ATPases of PP-loop superfamily	1	Buchnera
DHS (Downstream Homology Sequence) recombination block	1	Buchnera
Pfam match to entry PF05513.1 TraA, score 260.3, E-value 3.3e-75	1	Buchnera
hit to IS1203 1..1310 score: 6136 percent id: 96.49	1	Burkholderia
Signal predicted by SignalP 3.0 HMM (Signal peptide probability 0.995) with cleavage site probability 0.967 at residue 36	1	Burkholderia
Fimbria adhesin EcpD	1	Burkholderia
Putative uncharacterized protein BCG_3858	1	Burkholderia
Signal predicted by SignalP 3.0 HMM (Signal peptide probability 0.865) with cleavage site probability 0.388 at residue 26	1	Burkholderia
Signal predicted by SignalP 2.0 HMM (Signal peptide probabilty 0.948) with cleavage site probability 0.732 at residue 28	1	Burkholderia
Signal predicted by SignalP 3.0 HMM (Signal peptide probability 1.000) with cleavage site probability 0.966 at residue 28	1	Burkholderia
Hydrogenase maturation protein HupF/HypC/HoxL	1	Burkholderia
Signal predicted by SignalP 3.0 HMM (Signal peptide probability 0.999) with cleavage site probability 0.270 at residue 32	1	Burkholderia
LuxR family transcriptional regulator	1	Burkholderia
putative GFO/IDH/MocA family oxidoreductase	1	Burkholderia
Helix-turn-helix, Fis-type	1	Burkholderia
Integral membrane protein YfiB	1	Burkholderia
Signal predicted by SignalP 3.0 HMM; IMG reference gene:2631103646_SP	1	Burkholderia
superfamily hit to SSF46689, Homeodomain-like, score 0.0072	1	Burkholderia
Uncharacterized tRNA/rRNA methyltransferase YfiF	1	Burkholderia
allantoicase	1	Burkholderia
Signal predicted by SignalP 3.0 HMM (Signal peptide probability 0.787) with cleavage site probability 0.749 at residue 52	1	Burkholderia
L-galactonate-5-dehydrogenase	1	Burkholderia
Signal predicted by SignalP 3.0 HMM (Signal peptide probability 0.997) with cleavage site probability 0.997 at residue 28	1	Burkholderia
blaIMP-9 gene cassette	1	Burkholderia
Lipopolysaccharide core biosynthesis mannosyltransferase WadC	1	Burkholderia
HMMPfam hit to PF02371, Transposase_20, score 8.8e-19	1	Burkholderia
Mll1528 protein	1	Burkholderia
ORF7	1	Burkholderia
HMMPfam hit to PF01527, Transposase_8, score 8.3e-12	1	Burkholderia
benzoate dioxygenase, ferredoxin reductase component; Anthranilate dioxygenase reductase	1	Burkholderia
Predicted helix-turn-helix motif with score 1328.000, SD 3.71 at aa 31-52, sequence AAICSIAPKIGCTPETLRVWVR	1	Burkholderia
Acyltransferase	1	Burkholderia
Uncharacterized protein YraR	1	Burkholderia
Signal predicted by SignalP 2.0 HMM (Signal peptide probability 1.000) with cleavage site probability 0.999 at residue 40	1	Burkholderia
Signal predicted by SignalP 2.0 HMM (Signal peptide probability1.000) with cleavage site probability 0.803 at residue 39	1	Burkholderia
Signal predicted by SignalP 3.0 HMM (Signal peptide probability 1.000) with cleavage site probability 0.574 at residue 26; SNP /replace=T; SNP /replace=G	1	Burkholderia
Group II catalytic intron D1-D4-3	1	Burkholderia
Oligopeptidase A (EC 3.4.24.70)	1	Burkholderia
Signal predicted by SignalP 3.0 HMM (Signal peptide probability 0.999) with cleavage site probability 0.999 at residue 22	1	Burkholderia
Signal predicted by SignalP 3.0 HMM; IMG reference gene:2505788952_SP	1	Calothrix
BlastProDom match to entry PD029603 sp_P21209_YLC4_YEREN, E-value 1e-58	1	Calothrix
1 probable transmembrane helix predicted for Unknown_CDS by TMHMM2.0 at aa 68-90	1	Calothrix
ORF52	1	Calothrix
HMMPfam hit to PF00578, AhpC-TSA, score 2.2e-07	1	Calothrix
XerC/XerD-like site	1	Calothrix
conserved hypothetical protein (pseudogene)	1	Calothrix
putative insertion element ISEI1	1	Calothrix
Signal predicted by SignalP 3.0 HMM (Signal peptide probability 0.997) with cleavage site probability 0.684 at residue 23	1	Calothrix
Signal predicted by SignalP 3.0 HMM (Signal peptide probability 0.990) with cleavage site probability 0.977 at residue 25	1	Calothrix
HMMPfam hit to PF00665, rve, score 3.2e-18	1	Campylobacter
UPF0033 protein YrkF	1	Campylobacter
Chaperone protein HscB	1	Campylobacter
Signal predicted by SignalP 4.0 with cleavage site at residue 27	1	Campylobacter
NADH:flavin oxidoreductase, Old Yellow Enzyme family	1	Campylobacter
Murein hydrolase activator EnvC	1	Campylobacter
probable riboflavin-specific deaminase	1	Campylobacter
possible 23S ribosomal RNA but 16S or 23S rRNA prediction is too short	1	Campylobacter
cytochrome B	1	Campylobacter
deoxynucleoside 5'-monophosphate N-glycosidase	1	Candidatus Azobacteroides
Pfam match to entry PF00482.9 GSPII_F, score 76.5, E-value 7.2e-20	1	Candidatus Azobacteroides
Pfam match to entry PF00268 ribonuc_red, Ribonucleotide reductases, score 152.40, E-value 1e-51	1	Candidatus Azobacteroides
3 probable transmembrane helices predicted for pCoo114 by TMHMM2.0 at aa 127-149, 180-202 and 330-352	1	Candidatus Azobacteroides
Signal predicted by SignalP 3.0 HMM (Signal peptide probability 0.995) with cleavage site probability 0.692 at residue 25	1	Candidatus Azobacteroides
iterons	1	Candidatus Azobacteroides
attI site	1	Candidatus Phytoplasma
CRISPR repeat with sequence gaggttttagaactatataaaacagcatgtttctcaaataa	1	Candidatus Phytoplasma
Putative fimbrial structural subunit	1	Candidatus Phytoplasma
hit to IS1A 1..768 score: 3804 percent id: 99.48; IS1A	1	Candidatus Phytoplasma
PduB-like polyhedral body protein clustered with choline trimethylamine-lyase	1	Candidatus Phytoplasma
N-acetyl glucosamine transporter, NagP	1	Candidatus Phytoplasma
similar to Halobacterium element ISH28	1	Candidatus Phytoplasma
HMMPfam hit to PF00872, Transposase_mut, score 1.2e-139	1	Candidatus Phytoplasma
Signal predicted by SignalP 3.0 HMM (Signal peptide probability 0.996) with cleavage site probability 0.980 at residue 28	1	Candidatus Phytoplasma
Signal predicted by SignalP 3.0 HMM (Signal peptide probability 0.932) with cleavage site probability 0.880 at residue 39	1	Candidatus Phytoplasma
Sugar phosphate isomerases/epimerases family protein YcjR	1	Candidatus Phytoplasma
FIG00874227: hypothetical protein	1	Candidatus Phytoplasma
CRISPR repeat with sequence gtttcagtcccctatcgcccggggagcacgttgcggc	1	Candidatus Phytoplasma
2 probable transmembrane helices predicted for pCoo092 by TMHMM2.0 at aa 37-59 and 64-86	1	Candidatus Phytoplasma
Succinate-acetate/proton symporter SatP	1	Candidatus Phytoplasma
similar to IS21 family insertion sequence transposase ISRe15_aa2	1	Candidatus Phytoplasma
FIG024784: Integral membrane protein related to pyrimidine synthesis	1	Candidatus Phytoplasma
HMMPfam hit to PF03811, Ins_element1, score 7.7e-68	1	Candidatus Phytoplasma
UPF0266 membrane protein YobD	1	Candidatus Phytoplasma
Solute-binding periplasmic protein of iron/siderophore ABC transporter	1	Candidatus Phytoplasma
Peptidoglycan-binding domain 1 precursor	1	Candidatus Phytoplasma
LPS-assembly lipoprotein LptE	1	Candidatus Phytoplasma
cell wall hydrolase	1	Carnobacterium
Signal predicted by SignalP 3.0 HMM; IMG reference gene:2506485774_SP	1	Carnobacterium
Signal predicted by SignalP 3.0 HMM (Signal peptide probability 1.000) with cleavage site probability 0.742 at residue 48	1	Carnobacterium
UPF0223 protein YktA	1	Carnobacterium
Pfam match to entry PF00271 helicase_C, Helicases conserved C-terminal domain, score 35.80, E-value 9.8e-07	1	Carnobacterium
Signal predicted by SignalP 3.0 HMM (Signal peptide probability 1.000) with cleavage site probability 0.997 at residue 27	1	Carnobacterium
Excinuclease ATPase subunit	1	Carnobacterium
Type III secretion protein SsaG	1	Carnobacterium
Protein SseB	1	Celeribacter
ORF58	1	Celeribacter
MaoC-related acyl dehydratase	1	Celeribacter
Phage tail fiber assembly protein	1	Celeribacter
rep5	1	Celeribacter
Protein GlcG	1	Celeribacter
Phosphodiesterase YfcE	1	Celeribacter
97.8% identical to Yersinia pestis CO-92 pMT1 (EMBL:AL117211) bases 22471..24481	1	Celeribacter
HMMPfam hit to PF00872, Transposase_mut, score 1.9e-66	1	Celeribacter
Signal predicted by SignalP 3.0 HMM (Signal peptide probability 0.662) with cleavage site probability 0.573 at residue 29	1	Celeribacter
ORF113	1	Celeribacter
Signal predicted by SignalP 3.0 HMM (Signal peptide probability 0.834) with cleavage site probability 0.749 at residue 22	1	Celeribacter
Carbon dioxide-concentrating mechanism protein CcmK homolog 2	1	Celeribacter
IRT3	1	Celeribacter
Glycosyltransferase, group 2 family protein	1	Celeribacter
PS00398 Site-specific recombinases signature 2	1	Celeribacter
one of 7 probable transmembrane helices predicted for yscV by TMHMM2.0	1	Celeribacter
short chain dehydrogenase/reductase, N' truncated pseudogene	1	Chlamydia
Glucuronide transport facilitator UidC	1	Chlamydia
potential frameshift: common BLAST hit: gi|434379694|ref|YP_006614069.1| transposase for insertion sequence IS231F	1	Chlamydia
50S ribosomal protein acetyltransferase	1	Chlamydia
palT2 SSO; single strand origin; ssDNA conversion signal	1	Chlamydia
similar to IS1313 of pTiBo542	1	Chlamydia
D-arabinitol 4-dehydrogenase (EC 1.1.1.11)	1	Chlamydia
Uncharacterized protein YdcA	1	Chlamydia
Signal predicted by SignalP 3.0 HMM (Signal peptide probability 0.948) with cleavage site probability 0.403 at residue 50	1	Chlamydia
hypothetical 10.2 kDa protein	1	Chlamydia
Protein yfbU	1	Chondrocystis
8.5 tandem direct repeats of 47 nt	1	Citrobacter
Signal predicted by SignalP 2.0 HMM (Signal peptide probability 1.000) with cleavage site probability 0.999 at residue 22	1	Citrobacter
This 114 bp region between the integron and IS element can be found in the same context in accession AF322577.2, on plasmid pFBAOT6 (accession CR376602.1), and is adjacent to at least two other sequenced integrons (where the sequence does not continue beyond it). Therefore it appears that these mobile elements formed a composite transposon, prior to the deletion of the integron terminus	1	Citrobacter
Transcriptional regulator STM3084, GntR family	1	Citrobacter
Signal predicted by SignalP 2.0 HMM (Signal peptide probability 1.000) with cleavage site probability 0.916 at residue 24	1	Citrobacter
Sigma-fimbriae uncharacterized paralogous subunit	1	Citrobacter
Possible Neuromedin U precursor	1	Citrobacter
Signal predicted by SignalP 3.0 HMM (Signal peptide probability 0.999) with cleavage site probability 0.629 at residue 26	1	Citrobacter
Signal predicted by SignalP 2.0 HMM (Signal peptide probability 0.604) with cleavage site probability 0.381 at residue 55	1	Citrobacter
phosphate transport system regulator PhoU	1	Citrobacter
SPI1-associated transcriptional regulator SprB	1	Citrobacter
Signal predicted by SignalP 2.0 HMM (Signal peptide probability0.939) with cleavage site probability 0.390 at residue 32	1	Citrobacter
Signal predicted by SignalP 2.0 HMM (Signal peptide probability 1.000) with cleavage site probability 0.571 at residue 31	1	Citrobacter
Signal predicted by SignalP 2.0 HMM (Signal peptide probability0.994) with cleavage site probability 0.421 at residue 35	1	Citrobacter
Signal predicted by SignalP 3.0 HMM; IMG reference gene:2631103613_SP	1	Citrobacter
superfamily hit to SSF47413, lambda repressor-like DNA-binding domains, score 6.5e-09	1	Citrobacter
Signal predicted by SignalP 3.0 HMM (Signal peptide probability 0.946) with cleavage site probability 0.602 at residue 26	1	Citrobacter
Signal predicted by SignalP 3.0 HMM (Signal peptide probability 0.725) with cleavage site probability 0.660 at residue 21	1	Citrobacter
PS00600 Aminotransferases class-III pyridoxal-phosphate attachment site.	1	Citrobacter
Uncharacterized protein YqiB	1	Citrobacter
Enoyl coenzyme A hydratase IgrE	1	Citrobacter
PTS system permease (IIAMan), nitrogen regulatory IIA protein	1	Citrobacter
Formate hydrogenlyase regulatory protein HycA	1	Citrobacter
oriT inverted repeat; putative conjugal rep origin	1	Citrobacter
one of 2 probable transmembrane helices predicted for yopB by TMHMM2.0	1	Citrobacter
Signal predicted by SignalP 3.0 HMM (Signal peptide probability 0.819) with cleavage site probability 0.816 at residue 21	1	Citrobacter
Transcriptional regulator SJA_C1-23900, LysR family	1	Citrobacter
putative integral membrane protein	1	Clavibacter
Gas vesicle protein GvpI	1	Clavibacter
Hemin uptake protein HemP/HmuP	1	Clavibacter
1 probable transmembrane helix predicted for R7K_005 by TMHMM2.0 at aa 98-120	1	Clavibacter
Signal peptide predicted for EAM_P20062 by SignalP 2.0 HMM (Signal peptide probability 1.000) with cleavage site probability 0.894 between residues 26 and 27	1	Clavibacter
Prr/RsmZ RNA family	1	Clavibacter
beta-agarase (EC 3.2.1.81)	1	Clavibacter
Signal predicted by SignalP 2.0 HMM (Signal peptide probability1.000) with cleavage site probability 0.354 at residue 41	1	Clavibacter
mercury transport protein MerC	1	Clavibacter
Nitrogenase (vanadium-iron) delta chain (EC 1.18.6.1)	1	Clavibacter
putative dehydrogenases	1	Clavibacter
Cobalt/zinc/cadmium resistance protein CzcI	1	Clavibacter
Histidine, proline, and proline betaine ABC transporter, substrate-binding protein HutV	1	Clavibacter
Arabinose-proton symporter	1	Clavibacter
transposase, IS111A/IS1328/IS1533	1	Clavibacter
Signal predicted by SignalP 3.0 HMM (Signal peptide probability 1.000) with cleavage site probability 0.923 at residue 27	1	Clavibacter
may be related to mobilization	1	Clavibacter
TRANSPORTER, DME FAMILY	1	Clavibacter
Potential queD like	1	Clavibacter
Nickel/cobalt efflux system STM2551	1	Clavibacter
Bll5582 protein	1	Clavibacter
Signal predicted by SignalP 3.0 HMM (Signal peptide probability 0.680) with cleavage site probability 0.579 at residue 40	1	Clavibacter
flavin reductase domain protein, FMN-binding	1	Clavibacter
Uncharacterized UPF0750 membrane protein SPy2155	1	Clostridioides
Curlin genes transcriptional activator	1	Clostridioides
putative insertion sequence	1	Clostridioides
similar to SSO of pWV01	1	Clostridioides
IR of ISAba14	1	Clostridioides
ORF14	1	Clostridioides
ferripyochelin binding protein	1	Clostridioides
terminal repeat	1	Clostridioides
CRISPR region with repeat ttatttgagaaacatgctgttttatatagttctaaaacctc	1	Clostridioides
truncated DNA invertase/resolvase; Serine Recombinase superfamily, cl02788; PinR, Site-specific recombinases, DNA invertase Pin-like protein [DNA replication, recombination, and repair], COG1961; truncated, C-terminus	1	Clostridioides
CRISPR repeat with sequence acagttttagaactatataaaacagcatggttttaaaacaa	1	Clostridioides
putative; DR1	1	Clostridioides
CRISPR repeat with sequence ttgttttaaaaccatgctgttttatatagttctaaaactgt	1	Clostridioides
FIG003269: Prophage tail protein	1	Clostridioides
putative universal stress protein family	1	Clostridioides
XisI protein	1	Clostridioides
1 probable transmembrane helix predicted for p948.0510 by TMHMM2.0 at aa 12-34	1	Clostridium
FIG00872464: hypothetical protein	1	Clostridium
Signal peptide predicted for EC042_pAA142 by SignalP 2.0 HMM (Signal peptide probability 1.000) with cleavage site probability 0.947 between residues 20 and 21	1	Clostridium
palT1 SSO; single strand origin; ssDNA conversion signal	1	Clostridium
potential frameshift: common BLAST hit: gi|315038921|ref|YP_004032489.1| IS4 family transposase	1	Clostridium
wxL domain surface cell wall-binding family protein	1	Clostridium
CbrA motif; genetic element	1	Clostridium
Phage protein Mup07	1	Clostridium
iterons; contains proposed repA binding sites; involved in the control of plasmid replication	1	Clostridium
Signal predicted by SignalP 2.0 HMM (Signal peptide probabilty 0.995) with cleavage site probability 0.733 at residue 27	1	Clostridium
FIG00870315: hypothetical protein	1	Clostridium
HMMPfam hit to PF06406, StbA protein, score 1.5e-165	1	Clostridium
palB	1	Clostridium
probability 1.000, with cleavage site probability 0.548 between residues 35 and 36	1	Clostridium
partial; 129 bp of ISAba3	1	Clostridium
Signal predicted by SignalP 3.0 HMM (Signal peptide probability 0.997) with cleavage site probability 0.638 at residue 26	1	Clostridium
2 probable transmembrane helices predicted for plasmid.05c by TMHMM2.0	1	Clostridium
superfamily hit to SSF53067, Actin-like ATPase domain, score 2e-43	1	Clostridium
superfamily hit to SSF47954, Cyclin-like, score 0.0053	1	Clostridium
Predicted helix-turn-helix motif with score 1388.000, SD 3.91 at aa 42-63, sequence STLRDIASNLNIARSTLRDRFK	1	Clostridium
Signal predicted by SignalP 3.0 HMM (Signal peptide probability 1.000) with cleavage site probability 0.986 at residue 20	1	Comamonas
Suppression of copper sensitivity: putative copper binding protein ScsA	1	Comamonas
Achromobactin biosynthesis protein AcsB, HpcH/HpaI aldolase family	1	Comamonas
Pfam match to entry PF02040 ArsB, Arsenical pump membrane protein, score 1064.6, E-value 0	1	Comamonas
Putative cytochrome	1	Comamonas
12 probable transmembrane helices predicted for Unknown_CDS by TMHMM2.0 at aa 4-21, 26-48, 52-74, 95-114, 118-135, 142-164, 179-201, 228-245, 249-266, 278-300, 320-339 and 405-427	1	Comamonas
HMMPfam hit to PF06834, TraU, score 2.6e-223	1	Comamonas
Hydrolase, isochorismatase family	1	Comamonas
SSU ribosomal protein S8p (S15Ae)	1	Comamonas
GBSi1 group II intron	1	Corynebacterium
23S rRNA (guanine(748)-N(1))-methyltransferase (EC 2.1.1.188)	1	Corynebacterium
group II catalytic intron, Intron_gpII	1	Coxiella
Phage Orf83 protein	1	Coxiella
4 probable transmembrane helices predicted for EC042_pAA079 by TMHMM2.0 at aa 5-27, 34-53, 57-79 and 91-109	1	Coxiella
Ssr2611 protein	1	Coxiella
Signal predicted by SignalP 3.0 HMM (Signal peptide probability 0.999) with cleavage site probability 0.830 at residue 20	1	Coxiella
Hemolysin-type calcium-binding region, RTX	1	Coxiella
putative chaperonin groS, truncated pseudogene	1	Coxiella
Pfam match to entry PF00437.9 GSPII_E, score 133.0, E-value 6.8e-37	1	Coxiella
D-erythro-7,8-dihydroneopterin triphosphate epimerase	1	Crinalium
Signal predicted by SignalP 3.0 HMM (Signal peptide probability 1.000) with cleavage site probability 0.634 at residue 30	1	Cronobacter
Prolyl oligopeptidase family protein	1	Cronobacter
Signal predicted by SignalP 3.0 HMM (Signal peptide probability 0.995) with cleavage site probability 0.944 at residue 34	1	Cronobacter
Phosphatidylglycerophosphatase C (EC 3.1.3.27)	1	Cronobacter
putative structure; Structural component (Phage or Prophage Related)	1	Cronobacter
Antitoxin PrlF	1	Cronobacter
Uncharacterized protein AF2050 (similar to YjbQ)	1	Cronobacter
Signal predicted by SignalP 2.0 HMM (Signal peptide probability 0.998) with cleavage site probability 0.681 at residue 49	1	Cronobacter
Pfam match to entry PF00534 Glycos_transf_1, score 67.6, E-value 3.3e-17	1	Cronobacter
AIR Synthase, TMP kinase, hydrogenase maturation protein HypE superfamily	1	Cupriavidus
L-fuculose phosphate aldolase (EC 4.1.2.17)	1	Cupriavidus
Glycerol-3-phosphate regulon repressor	1	Cupriavidus
Zona occludens toxin	1	Cupriavidus
Osmosensitive K+ channel histidine kinase kdpD (EC 2.7.3.-)	1	Cupriavidus
PTS system, trehalose-specific IIA component (EC 2.7.1.201) / PTS system, trehalose-specific IIB component (EC 2.7.1.201) / PTS system, trehalose-specific IIC component	1	Cupriavidus
Uncharacterized DUF1540 protein BA2630	1	Cupriavidus
Undecaprenyl phosphate-aminoarabinose flippase subunit ArnE @ Undecaprenyl phosphate-aminoarabinose flippase subunit ArnF	1	Cupriavidus
HMMPfam hit to PF03743, Bacterial conjugation TrbI-like protein, score 1.9e-71	1	Cupriavidus
Pfam match to entry PF00929 Exonuclease, Exonuclease, score 51.00, E-value 2.6e-11	1	Cupriavidus
NTP-binding protein	1	Cupriavidus
STnc490k	1	Cupriavidus
Mll2788 protein	1	Cutibacterium
Signal predicted by SignalP 3.0 HMM; IMG reference gene:2631103458_SP	1	Cutibacterium
Signal predicted by SignalP 3.0 HMM (Signal peptide probability 0.997) with cleavage site probability 0.802 at residue 38	1	Cutibacterium
Signal predicted by SignalP 3.0 HMM (Signal peptide probability 1.000) with cleavage site probability 0.849 at residue 21	1	Cutibacterium
HMMPfam hit to PF00872, Transposase_mut, score 6.3e-40	1	Cutibacterium
Phospholipid ABC transporter substrate-binding protein MlaD	1	Cutibacterium
Pellicle/biofilm biosynthesis protein PelF, CAZy glycosyltransferase family 4	1	Cutibacterium
Signal predicted by SignalP 3.0 HMM (Signal peptide probability 0.988) with cleavage site probability 0.987 at residue 26	1	Cutibacterium
Secretion system chaparone SscB	1	Cutibacterium
ISNCY family insertion sequence transposase domain mobile element	1	Cutibacterium
Pfam match to entry PF00122 E1-E2_ATPase, E1-E2 ATPase, score 346.8, E-value 1.6e-101	1	Cutibacterium
Signal peptide predicted for Unknown_CDS by SignalP 2.0 HMM (Signal peptide probabilty 1.000) with cleavage site probability 0.995 between residues 23 and 24	1	Cutibacterium
identified by similarity to GB:CAE06700.1	1	Cutibacterium
GDP-mannose 6-dehydrogenase (EC 1.1.1.132)	1	Deinococcus
OrgB protein, associated with InvC ATPase of type III secretion system	1	Deinococcus
2 probable transmembrane helices predicted for pBS059 by TMHMM2.0 at aa 31-53 and 115-137	1	Deinococcus
potential frameshift: common BLAST hit: gi|295791913|ref|YP_003603565.1| P17	1	Deinococcus
alternate gene name: ipa-62r	1	Deinococcus
Signal predicted by SignalP 3.0 HMM (Signal peptide probability 1.000) with cleavage site probability 0.976 at residue 21	1	Deinococcus
Signal predicted by SignalP 3.0 HMM (Signal peptide probability 0.911) with cleavage site probability 0.640 at residue 23	1	Dinoroseobacter
GTP-binding protein EngB	1	Dinoroseobacter
NOHBY218; no homolog in Saccharomyces cerevisiae	1	Dinoroseobacter
Signal predicted by SignalP 3.0 HMM (Signal peptide probability 0.962) with cleavage site probability 0.661 at residue 29	1	Dinoroseobacter
Peptidase, T4 family	1	Dinoroseobacter
SM2011_b20567; corresponds to SMb20567; RIME	1	Dinoroseobacter
Monofunctional biosynthetic peptidoglycan transglycosylase	1	Dinoroseobacter
Mll2721 protein	1	Dinoroseobacter
Signal predicted by SignalP 3.0 HMM (Signal peptide probability 0.987) with cleavage site probability 0.980 at residue 30	1	Dinoroseobacter
PDZ domain family protein	1	Dinoroseobacter
toxin VapC47 @ Toxin 1, PIN domain	1	Dinoroseobacter
conserved protein associated with acetyl-CoA C-acyltransferase	1	Dinoroseobacter
Accessory protein YqeC in selenium-dependent molybdenum hydroxylase maturation	1	Dinoroseobacter
ORF98	1	Dinoroseobacter
Signal predicted by SignalP 3.0 HMM; IMG reference gene:2631097966_SP	1	Dinoroseobacter
UPF0391 membrane protein YtjA	1	Edwardsiella
superfamily hit to SSF51306, LexA/Signal peptidase, score 2e-25	1	Edwardsiella
Signal predicted by SignalP 3.0 HMM (Signal peptide probability 0.952) with cleavage site probability 0.951 at residue 34	1	Edwardsiella
19 bp inverted repeat; 18/19 (94%) matches, 0 gaps	1	Edwardsiella
protein of unknown function DUF891	1	Edwardsiella
Phage exclusion protein ren	1	Edwardsiella
isochorismatase family protein	1	Edwardsiella
IS421 (IS4 family) mobile element	1	Edwardsiella
HMMPfam hit to PF00717, Peptidase S24-like, score 2.4e-17	1	Edwardsiella
3 probable transmembrane helices predicted for EAM_P20073 by TMHMM2.0 at aa 15-37, 57-79 and 107-129	1	Edwardsiella
Sugar-1-epimerase YihR	1	Edwardsiella
potassium-dependent ATPase G chain	1	Edwardsiella
C-type natriuretic protein	1	Edwardsiella
Signal predicted by SignalP 3.0 HMM (Signal peptide probability 0.963) with cleavage site probability 0.577 at residue 34	1	Edwardsiella
tellurium resistance protein, putative	1	Edwardsiella
38 bp IRchr interrupted by IS5075	1	Edwardsiella
Signal peptide predicted for Unknown_CDS by SignalP 2.0 HMM (Signal peptide probabilty 0.998) with cleavage site probability 0.625 between residues 19 and 20	1	Edwardsiella
rep11	1	Edwardsiella
potential frameshift: common BLAST hit: gi|380083277|ref|YP_005351292.1| cation transporting P-type ATPase	1	Edwardsiella
Phage replication protein GpB	1	Edwardsiella
PS00225 Crystallins beta and gamma 'Greek key' motif signature.	1	Emticicia
regulator of mucoid phenotype	1	Emticicia
Signal predicted by SignalP 3.0 HMM (Signal peptide probability 0.998) with cleavage site probability 0.679 at residue 26	1	Emticicia
potential frameshift: common BLAST hit: gi|71279686|ref|YP_271566.1| methyl-accepting chemotaxis protein/sensory box protein	1	Emticicia
Signal predicted by SignalP 3.0 HMM (Signal peptide probability 0.989) with cleavage site probability 0.555 at residue 38	1	Emticicia
Predicted helix-turn-helix motif with score 1717.000, SD 5.03 at aa 184-205, sequence LSIRETAEATGYSTSQVCRIQA	1	Emticicia
Undecaprenyl diphosphate synthase (EC 2.5.1.31)	1	Emticicia
RepFIB repeat sequence	1	Emticicia
epoxide hydrolase-related protein	1	Emticicia
89 pct identical (nt) to E. coli F plasmid RepF1b region, M26308	1	Emticicia
universal stress protein UspA	1	Enterobacter
gas vesicle protein GvpC	1	Enterobacter
resolvase of Tn4676 binding site	1	Enterobacter
two-component sensor histidine kinase	1	Enterobacter
Signal predicted by SignalP 3.0 HMM (Signal peptide probability 0.999) with cleavage site probability 0.871 at residue 28	1	Enterobacter
Signal predicted by SignalP 3.0 HMM (Signal peptide probability 0.998) with cleavage site probability 0.997 at residue 27	1	Enterobacter
PTS system, galactosamine-specific IID component	1	Enterobacter
Uncharacterized membrane-anchored protein Rmet_0180	1	Enterobacter
Aminoglycoside 3'-phosphotransferase, putative	1	Enterobacter
Signal predicted by SignalP 3.0 HMM (Signal peptide probability 0.997) with cleavage site probability 0.939 at residue 27	1	Enterobacter
Pfam match to entry PF00268 ribonuc_red, Ribonucleotide reductases, score 162.20, E-value 4.5e-55	1	Enterobacter
Pfam match to entry PF00403 HMA, Heavy-metal-associated domain, score 95.50, E-value 7.9e-26	1	Enterobacter
123 bp inverted repeat flanking IS6100	1	Enterobacter
Signal predicted by SignalP 3.0 HMM (Signal peptide probability 0.902) with cleavage site probability 0.662 at residue 25	1	Enterobacter
Probable pilin chaperone	1	Enterobacter
Uncharacterized protein YebB	1	Enterobacter
Pfam match to entry PF00672 HAMP, HAMP domain, score 46.6, E-value 3.6e-11	1	Enterobacter
C4 antisense RNA	1	Enterobacter
(2Fe-2S)-binding domain protein	1	Enterobacter
2 probable transmembrane helices predicted for Unknown_CDS by TMHMM2.0 at aa 12-34 and 171-190	1	Enterobacter
yic00002; insertion sequence:Integrase, catalytic core	1	Enterobacter
cspA	1	Enterobacter
similar to Halobacterium IS element ISH26	1	Enterobacter
similar to Serine protease sat precursor (Secreted autotransporter toxin sat) fragment	1	Enterobacter
complex repeat structure; 4 x 684 bp repeats; multiple enclosed 75 bp repeats	1	Enterobacter
type III secretion protein HrpT	1	Enterobacter
Signal predicted by SignalP 3.0 HMM; IMG reference gene:2631103451_SP	1	Enterobacter
patatin	1	Enterobacter
Galactose/methyl galactoside ABC transport system, D-galactose-binding periplasmic protein MglB (TC 3.A.1.2.3)	1	Enterobacter
Signal predicted by SignalP 3.0 HMM (Signal peptide probability 0.995) with cleavage site probability 0.847 at residue 34	1	Enterobacter
ORF22	1	Enterobacter
Signal predicted by SignalP 3.0 HMM (Signal peptide probability 1.000) with cleavage site probability 0.848 at residue 25	1	Enterobacter
Uncharacterized Nudix hydrolase YfcD	1	Enterobacter
Phage positive regulator of the middle operon Mup17, mor	1	Enterobacter
putative histone H1 protein	1	Enterobacter
Signal predicted by SignalP 3.0 HMM (Signal peptide probability 0.632) with cleavage site probability 0.354 at residue 25	1	Enterobacter
Carboxypeptidase	1	Enterobacter
locus_tag: OE_5045F; product: chimeric protein (IS1341-type transposase / UspA domain protein) (nonfunctional); gene has a frameshift and is truncated at the N-terminus	1	Enterobacter
HMMPfam hit to PF05594, Fil_haemagg, score 1.6	1	Enterobacter
Signal predicted by SignalP 3.0 HMM; IMG reference gene:2631103634_SP	1	Enterococcus
HMMPfam hit to PF01979, Amidohydrolase family, score 0.01	1	Enterococcus
Signal predicted by SignalP 2.0 HMM (Signal peptide probability 1.000) with cleavage site probability 0.943 at residue 47	1	Enterococcus
adhesin	1	Enterococcus
Signal predicted by SignalP 3.0 HMM (Signal peptide probability 1.000) with cleavage site probability 0.932 at residue 24	1	Enterococcus
Substrate-specific component HmpT of predicted hydroxymethylpyrimidine ECF transporter	1	Enterococcus
Signal predicted by SignalP 3.0 HMM (Signal peptide probability 1.000) with cleavage site probability 0.996 at residue 33	1	Enterococcus
Pfam match to entry PF03432 Relaxase, Relaxase/Mobilization nuclease domain, score 13.0, E-value 0.00068	1	Enterococcus
Peptidase M48, Ste24p	1	Enterococcus
Metallothionein	1	Enterococcus
Signal predicted by SignalP 3.0 HMM (Signal peptide probability 1.000) with cleavage site probability 0.994 at residue 28	1	Enterococcus
Signal predicted by SignalP 3.0 HMM; IMG reference gene:2509053493_SP	1	Erwinia
Signal predicted by SignalP 3.0 HMM; IMG reference gene:2504129323_SP	1	Erwinia
Signal predicted by SignalP 3.0 HMM (Signal peptide probability 1.000) with cleavage site probability 0.996 at residue 22	1	Erwinia
SM2011_b20734; corresponds to SMb20734; RIME	1	Erwinia
Signal predicted by SignalP 3.0 HMM; IMG reference gene:2503798023_SP	1	Erwinia
Protease VII (Omptin) precursor (EC 3.4.23.49)	1	Erwinia
PapC protein	1	Erwinia
Signal predicted by SignalP 3.0 HMM; IMG reference gene:2506485705_SP	1	Erwinia
FIG004694: Hypothetical protein	1	Erwinia
Signal predicted by SignalP 3.0 HMM (Signal peptide probability 0.985) with cleavage site probability 0.948 at residue 22	1	Erwinia
Uncharacterized protein YodC	1	Erwinia
transposase, IS204/IS1001/IS1096/IS1165 family protein	1	Erwinia
ATP-dependent endonuclease	1	Erwinia
Branched-chain acyl kinase	1	Erwinia
Epimerase KguE	1	Erwinia
Pfam match to entry PF01636 APH, Phosphotransferase enzyme family, score 280.6, E-value 1.3e-81	1	Erwinia
Signal predicted by SignalP 3.0 HMM (Signal peptide probability 0.999) with cleavage site probability 0.819 at residue 21	1	Erwinia
Signal peptide predicted for EC042_pAA101 by SignalP 2.0 HMM (Signal peptide probability 0.990) with cleavage site probability 0.988 between residues 19 and 20	1	Erwinia
Signal predicted by SignalP 2.0 HMM (Signal peptide probabilty 0.999) with cleavage site probability 0.998 at residue 25	1	Erwinia
twp-component sensor histidine kinase	1	Erwinia
truncated by IS5	1	Erwinia
ISDvu2, transposase OrfA	1	Erwinia
Type III secretion inner membrane protein (YscS,homologous to flagellar export components); Surface presentation of antigens protein SpaQ	1	Erwinia
putative Clp protease subunit	1	Erwinia
Outer membrane low permeability porin, OprP/OprO family	1	Erwinia
Phospholipid ABC transporter shuttle protein MlaC	1	Escherichia
BlastProDom match to entry PD002176 sp_Q00931_LCRS_YERPS, E-value 7e-11	1	Escherichia
Gas vesicle protein GvpK	1	Escherichia
single strand initiation site; phiX174 type primosome assembly site (pas)	1	Escherichia
Signal predicted by SignalP 2.0 HMM (Signal peptide probability 0.612) with cleavage site probability 0.282 at residue 52	1	Escherichia
Signal predicted by SignalP 2.0 HMM (Signal peptide probability 1.000) with cleavage site probability 0.936 at residue 25	1	Escherichia
glutathione S-transferase	1	Escherichia
IncFIA iterons	1	Escherichia
Signal predicted by SignalP 3.0 HMM (Signal peptide probability 0.997) with cleavage site probability 0.986 at residue 35	1	Escherichia
A/T-rich region, 100% identical to R100	1	Escherichia
single-strand initiation determinant, ssi	1	Escherichia
Gamma origin; Gamma origin rep origin	1	Escherichia
FIG00984006: hypothetical protein	1	Escherichia
HrpF	1	Escherichia
Signal predicted by SignalP 3.0 HMM (Signal peptide probability 0.964) with cleavage site probability 0.938 at residue 35	1	Escherichia
HMMPfam hit to PF00665, rve, score 6.4e-44	1	Escherichia
nonfunctional impB/mucB/samB family protein, C-terminal	1	Escherichia
Signal predicted by SignalP 3.0 HMM (Signal peptide probability 0.999) with cleavage site probability 0.832 at residue 32	1	Escherichia
HMMPfam hit to PF00665, rve, score 3.6e-45	1	Escherichia
5 tandem direct repeats of 84 nt	1	Escherichia
TPP riboswitch (thiamin pyrophosphate); similar to ReB01 [Rhizobium etli CFN 42]; functionally characterized small non-coding RNA; locus_tag TAL182_PA00084	1	Escherichia
SSU rRNA # 16S rRNA, small subunit ribosomal RNA - 5 prime truncation	1	Escherichia
Elongation factor P-like protein	1	Escherichia
Signal predicted by SignalP 3.0 HMM (Signal peptide probability 0.969) with cleavage site probability 0.738 at residue 22	1	Escherichia
Type IV pilus biogenesis protein PilO	1	Escherichia
97% identity to the oriV of plasmid R100, 96% identity to the oriV of pRSB107	1	Escherichia
LSU ribosomal protein L28p @ LSU ribosomal protein L28p, zinc-dependent	1	Escherichia
superfamily hit to SSF53098, Ribonuclease H-like, score 4.2e-40	1	Escherichia
Signal predicted by SignalP 3.0 HMM (Signal peptide probability 1.000) with cleavage site probability 0.941 at residue 28	1	Escherichia
Asp/Glu racemase	1	Escherichia
partial sequence of ISPpu2	1	Escherichia
Signal predicted by SignalP 3.0 HMM (Signal peptide probability 0.749) with cleavage site probability 0.358 at residue 34	1	Escherichia
single strand initiation site; putative	1	Escherichia
insertion sequence IS1222 ribosomal frameshifting element, IS1222_FSE; BB744_05646	1	Escherichia
Thiopurine S-methyltransferase (EC 2.1.1.67)	1	Escherichia
Signal predicted by SignalP 3.0 HMM (Signal peptide probability 0.827) with cleavage site probability 0.578 at residue 24	1	Escherichia
single strand initiation site	1	Escherichia
Photosystem II protein PsbI	1	Escherichia
LSU ribosomal protein L22p (L17e)	1	Escherichia
FIG00448550: hypothetical protein	1	Escherichia
lyase	1	Escherichia
Signal predicted by SignalP 3.0 HMM (Signal peptide probability 0.995) with cleavage site probability 0.758 at residue 24	1	Escherichia
Signal predicted by SignalP 3.0 HMM (Signal peptide probability 0.987) with cleavage site probability 0.708 at residue 29	1	Escherichia
inverted repeat of ISSmeSM11b	1	Fischerella
Signal predicted by SignalP 3.0 HMM; IMG reference gene:2504129198_SP	1	Francisella
Predicted N-ribosylNicotinamide CRP-like regulator	1	Francisella
RepA6	1	Francisella
T1SS associated transglutaminase-like cysteine proteinase LapP	1	Francisella
regulatory reading frame	1	Francisella
CRISPR repeat with sequence actaataactaacatagttctattaatac	1	Francisella
Signal predicted by SignalP 3.0 HMM (Signal peptide probability 0.993) with cleavage site probability 0.403 at residue 26	1	Francisella
54 bp direct repeat (bases 1 - 54)	1	Francisella
putative transposase OrfA protein of insertion sequence IS629, N-terminal fragment	1	Francisella
fstAT	1	Francisella
Phage tail, component Z	1	Francisella
hmmsearch hit to HMM RepHI2 iteron (1 - 41), score: 1.0, E-value: 0.34	1	Francisella
CRISPR repeat with sequence gtttccattgtgttagttttctcctaagagaaaag	1	Francisella
leader peptide of repA1	1	Francisella
inverted repeat C; 100 pct identical and equal length locus FPLREPFIB accession M26308	1	Francisella
CRISPR region with repeat ccctacctattgggttaaataggaatagttggaaacga	1	Francisella
Uncharacterized protein YiiG	1	Fusobacterium
Protein CP12, regulation of Calvin cycle via association/dissociation of PRK/CP12/GAPDH complex	1	Fusobacterium
Region: SSF52540: P-loop containing nucleoside triphosphate hydrolases	1	Fusobacterium
Region: PS51199: DnaB-like helicase	1	Fusobacterium
Uncharacterized conserved protein, YCII family	1	Fusobacterium
HMMPfam hit to PF05016, Plasmid_stabil, score 3.8e-17	1	Fusobacterium
Signal predicted by SignalP 3.0 HMM; IMG reference gene:2504129434_SP	1	Fusobacterium
DNA polymerase III subunit epsilon	1	Fusobacterium
Uncharacterized protein SPy2107.5	1	Fusobacterium
Signal predicted by SignalP 3.0 HMM; IMG reference gene:2506485706_SP	1	Fusobacterium
Pfam match to entry PF00512 HisKA, His Kinase A (phosphoacceptor) domain, score 63.1, E-value 4e-16	1	Fusobacterium
tRNA-Pseudo-GTG	1	Fusobacterium
ABC transporter	1	Geminocystis
Signal predicted by SignalP 3.0 HMM; IMG reference gene:2506485746_SP	1	Geminocystis
RNA chaperone Hfq	1	Geminocystis
Signal predicted by SignalP 3.0 HMM (Signal peptide probability 0.987) with cleavage site probability 0.679 at residue 38	1	Geminocystis
HMMPfam hit to PF05717, Transposase_34, score 4.8e-69	1	Geminocystis
FIG00870489: hypothetical protein	1	Geminocystis
Signal predicted by SignalP 2.0 HMM (Signal peptide probabilty 0.883) with cleavage site probability 0.744 at residue 64	1	Geminocystis
putative thiF	1	Geminocystis
Fumarate and nitrate reduction regulatory protein	1	Geminocystis
CUP4; contains the strong promoter negatively regulated by the ArdK and ArdR proteins; member of CUP regulatory network; involved in the control of ccgD expression	1	Geminocystis
Short-chain dehydrogenase/reductase (SDR) superfamily	1	Geminocystis
Signal predicted by SignalP 3.0 HMM (Signal peptide probability 0.905) with cleavage site probability 0.905 at residue 39	1	Geminocystis
CRISPR region with repeat atttaaatacatctcatgttaatgttcaact	1	Glaesserella
Signal predicted by SignalP 3.0 HMM (Signal peptide probability 0.980) with cleavage site probability 0.353 at residue 35	1	Glaesserella
putative ATP/GTP-binding protein remnant	1	Glaesserella
UPF0352 protein YejL	1	Glaesserella
Signal predicted by SignalP 3.0 HMM; IMG reference gene:2506485735_SP	1	Glaesserella
TIGR02587 family membrane protein	1	Glaesserella
2 probable transmembrane helices predicted for Unknown_CDS by TMHMM2.0 at aa 12-34 and 188-207	1	Glaesserella
CRISPR-associated RAMP, TM1809 family	1	Glaesserella
inverted terminal repeat (IRR) of IS1203 mobile element	1	Glaesserella
remnant of IS1333 transposable element	1	Gloeothece
orf7; truncated transposase; C-terminus	1	Gloeothece
Signal predicted by SignalP 3.0 HMM (Signal peptide probability 0.999) with cleavage site probability 0.877 at residue 31	1	Gloeothece
Signal predicted by SignalP 3.0 HMM (Signal peptide probability 0.953) with cleavage site probability 0.338 at residue 24	1	Gloeothece
Zinc ABC transporter, substrate-binding lipoprotein AdcA	1	Gloeothece
FraH-related protein	1	Gloeothece
Pfam match to entry PF00872 Transpo_mutator,Transposase, Mutator family, score -154.2, E-value 2e-07	1	Gloeothece
YeeU protein (antitoxin to YeeV)	1	Gluconobacter
Pfam match to entry PF01052 SpoA, Surface presentation of antigens (SPOA) protein, score 424.60, E-value 9.2e-124	1	Gluconobacter
putative vls recombination cassette vls1	1	Gluconobacter
superfamily hit to SSF46785, 'Winged helix' DNA-binding domain, score 1.7e-07	1	Gluconobacter
plasmid replication protein RepB	1	Gluconobacter
Ash-like/host cell division inhibitor Icd-like protein	1	Gluconobacter
Signal predicted by SignalP 3.0 HMM; IMG reference gene:2509053586_SP	1	Gluconobacter
HMMPfam hit to PF01845, CcdB, score 3.9e-91	1	Gluconobacter
ISPsy11, transposase OrfA	1	Gluconobacter
Cobalt-precorrin-6A reductase (EC 1.3.1.106)	1	Haemophilus
LSU ribosomal protein L20p	1	Haemophilus
CRISPR region with repeat gtttccataacccacatcccctaacggggactgaaac	1	Haemophilus
hypothetical protein; pseudogene; similar to central region of hypothetical proteins in other relapsing fever Borrelia species, e.g. AHH14506 of strain MTW	1	Haemophilus
SMI1 / KNR4 family protein	1	Haemophilus
Uridine kinase, type 2 (EC 2.7.1.48)	1	Haemophilus
putative -10 -35 region, including putative phase variable region	1	Haemophilus
CRISPR repeat with sequence gtttccataacccacatcccctaacggggactgaaac	1	Haemophilus
A1	1	Haemophilus
transposase B (IS981 family), N-terminal fragment	1	Haemophilus
1 probable transmembrane helix predicted for p948.0520 by TMHMM2.0 at aa 21-43	1	Haemophilus
Glutamine synthetase inactivating factor IF17	1	Haemophilus
20 bp fragment of Tn21 tnp region	1	Haemophilus
Lipoprotein NlpI	1	Haemophilus
Signal predicted by SignalP 3.0 HMM (Signal peptide probability 0.921) with cleavage site probability 0.913 at residue 22	1	Haemophilus
Signal predicted by SignalP 3.0 HMM (Signal peptide probability 0.999) with cleavage site probability 0.436 at residue 26	1	Haemophilus
FipA	1	Haemophilus
Syd protein	1	Haemophilus
IS903 like	1	Haemophilus
transposase remnant similar to Tn1 transposase from RP4 plasmid	1	Haemophilus
Signal predicted by SignalP 3.0 HMM; IMG reference gene:2504086001_SP	1	Haemophilus
Lysozyme (EC 3.2.1.17) / Peptidoglycan-binding (PGRP) domain	1	Haemophilus
CRISPR region with repeat gtcgcgacggcatccgcgttcgggagcggattgaaacg	1	Halalkalicoccus
Regulatory protein TspO	1	Halalkalicoccus
Sulfate transporter family protein	1	Halalkalicoccus
CRISPR repeat with sequence gtcgcgacggcatccgcgttcgggagcggattgaaacg	1	Halalkalicoccus
ORF A	1	Halalkalicoccus
UPF0213 protein YazA	1	Haloarcula
Flp pilus assembly protein TadG	1	Haloarcula
DNA primase, TraP-type	1	Haloarcula
UPF0166 protein TM_0021	1	Haloarcula
twitching motility protein pilT	1	Haloarcula
similar to hypothetical protein 1 of pTiAB3	1	Haloarcula
2,3-dehydroadipyl-CoA hydratase (EC 4.2.1.17)	1	Haloarcula
Signal predicted by SignalP 2.0 HMM (Signal peptide probability 0.658) with cleavage site probability 0.656 at residue 22	1	Haloarcula
hydrogenase expression/formation protein	1	Haloarcula
Guanosine polyphosphate pyrophosphohydrolases/synthetases	1	Halobacterium
Signal predicted by SignalP 3.0 HMM (Signal peptide probability 1.000) with cleavage site probability 0.936 at residue 27	1	Halobacterium
Signal predicted by SignalP 3.0 HMM (Signal peptide probability 0.999) with cleavage site probability 0.604 at residue 22	1	Halobacterium
Signal predicted by SignalP 3.0 HMM; IMG reference gene:2509053359_SP	1	Halobacterium
Signal predicted by SignalP 3.0 HMM (Signal peptide probability 0.978) with cleavage site probability 0.960 at residue 19	1	Halobacterium
potential frameshift: common BLAST hit: gi|121606977|ref|YP_984306.1| IS605 family transposase OrfB	1	Halobacterium
cell wall endopeptidase, family M23/M37	1	Halobacterium
ORF77	1	Halobacterium
intron_gpII	1	Halobacterium
DNA cytosine methylase; 3' truncated; EcoRIIm	1	Halobacterium
HMMPfam hit to PF08751, TrwC, score 3.6e-139	1	Halobacterium
Putative periplasmic protein YibQ, distant homology with nucleoside diphosphatase and polysaccharide deacetylase	1	Halobacterium
transposase based on nucleotide sequence but unknown protein based on predicted amino acids	1	Halobacterium
Phage baseplate assembly protein	1	Halobacterium
Putative oxidoreducatse SCO7286	1	Halobacterium
Signal predicted by SignalP 3.0 HMM (Signal peptide probability 1.000) with cleavage site probability 0.977 at residue 35	1	Haloferax
S-adenosylmethionine:diacylglycerol 3-amino-3-carboxypropyl transferase	1	Haloferax
P pilus assembly protein, chaperone PapD	1	Haloferax
UPF0033 protein YrkI	1	Haloferax
Malonate utilization transcriptional regulator	1	Haloferax
Lysine-arginine-ornithine-binding periplasmic protein ArgT (TC 3.A.1.3.1)	1	Haloferax
2 probable transmembrane helices predicted for pBS055 by TMHMM2.0 at aa 26-45 and 298-317	1	Haloferax
Rfam:RF00042 CopA, bits score= 100.20, E-value=1.116e-24	1	Haloferax
ORF104	1	Haloferax
CopA-like RNA	1	Haloferax
tRNA-Leu-CAG	1	Haloferax
Putative ABC transporter of substrate X, permease subunit I	1	Haloferax
Signal predicted by SignalP 3.0 HMM (Signal peptide probability 0.998) with cleavage site probability 0.997 at residue 39; SNP /replace=G; SNP /replace=A; SNP /replace=G; SNP /replace=G	1	Haloferax
Type I site-specific restriction-modification system, R (restriction) subunit and related helicases	1	Haloferax
phosphate regulatory protein homolog	1	Haloferax
Phage lysis regulatory protein, LysB	1	Haloferax
predicted sigma 70 promoter; score of 57%	1	Haloferax
Signal predicted by SignalP 3.0 HMM (Signal peptide probability 0.998) with cleavage site probability 0.823 at residue 36	1	Haloferax
fragment of IS1312 orf 2; similar to Agrobacterium tumefaciens hypothetical protein 2	1	Haloferax
Transcriptional regulator STM2345, LacI family	1	Halogeometricum
Naphthalene 1,2-dioxygenase small subunit (EC 1.14.12.12)	1	Halogeometricum
PS00383 Tyrosine specific protein phosphatases active site	1	Halogeometricum
Signal predicted by SignalP 3.0 HMM (Signal peptide probability 0.716) with cleavage site probability 0.669 at residue 27	1	Halogeometricum
Signal predicted by SignalP 3.0 HMM (Signal peptide probability 0.628) with cleavage site probability 0.405 at residue 32	1	Halogeometricum
INTEGRASE/RECOMBINASE (XERCD FAMILY)	1	Halogeometricum
Signal predicted by SignalP 3.0 HMM (Signal peptide probability 1.000) with cleavage site probability 0.987 at residue 27	1	Halogeometricum
UPF0306 protein YhbP	1	Halogeometricum
potential protein location (hypothetical protein O3M_25994 [Escherichia coli O104:H4 str. 2009EL-2050]) that overlaps RNA (tRNA-other)	1	Halogeometricum
Signal predicted by SignalP 3.0 HMM (Signal peptide probability 0.666) with cleavage site probability 0.664 at residue 18	1	Halogeometricum
ADA regulatory protein / Methylated-DNA--protein-cysteine methyltransferase (EC 2.1.1.63)	1	Halogeometricum
encodes a bacterial leucine zipper motif	1	Halogeometricum
Signal predicted by SignalP 3.0 HMM; IMG reference gene:2631098219_SP	1	Halogeometricum
Esterase YqiA	1	Halogeometricum
LysR family transcriptional regulator YdcI	1	Halogeometricum
Uncharacterized protein SCO4203	1	Halogeometricum
Methyltransferase Sare_0198	1	Haloterrigena
target site duplication created upon ISSen2 insertion	1	Haloterrigena
IRKW4b	1	Haloterrigena
Signal predicted by SignalP 3.0 HMM (Signal peptide probability 0.798) with cleavage site probability 0.507 at residue 29	1	Haloterrigena
Putative aminotransferase, DegT family	1	Haloterrigena
Probable DEAH ATP-dependent helicase	1	Haloterrigena
Signal predicted by SignalP 3.0 HMM (Signal peptide probability 0.967) with cleavage site probability 0.942 at residue 25	1	Haloterrigena
Uncharacterized protein MSMEG_6192	1	Haloterrigena
DUF5086 domain-containing protein	1	Haloterrigena
88.8% identical to Yersinia pestis CO-92 plasmid pMT1 (EMBL:AL117211) bases 87091..90299	1	Haloterrigena
ABC transporter, substrate-binding protein PA3836	1	Haloterrigena
Tn5252, Orf23	1	Haloterrigena
Signal predicted by SignalP 3.0 HMM (Signal peptide probability 0.984) with cleavage site probability 0.984 at residue 24	1	Helicobacter
Galactose/methyl galactoside ABC transporter, permease protein MglC (EC 3.6.3.17)	1	Helicobacter
putative mobilization region	1	Helicobacter
F plasmid replication repressor antisense RNA copA	1	Helicobacter
putative origin of plasmid replication	1	Helicobacter
NICKEL-COBALT-CADMIUM RESISTANCE PROTEIN NCCN	1	Helicobacter
imperfect terminal repeat; IRi	1	Helicobacter
Signal predicted by SignalP 2.0 HMM (Signal peptide probability 1.000) with cleavage site probability 0.533 at residue 25	1	Helicobacter
putative epoxide hydrolase	1	Ketogulonicigenium
Inverted_Repeat_of_IS231_3	1	Ketogulonicigenium
Signal predicted by SignalP 3.0 HMM (Signal peptide probability 0.943) with cleavage site probability 0.675 at residue 23	1	Ketogulonicigenium
FIG004819: Prepilin peptidase dependent protein B precursor	1	Ketogulonicigenium
Signal predicted by SignalP 3.0 HMM (Signal peptide probability 1.000) with cleavage site probability 0.550 at residue 34	1	Ketogulonicigenium
HMMPfam hit to PF07339, DUF1472, score 8.4e-46	1	Ketogulonicigenium
Signal predicted by SignalP 3.0 HMM (Signal peptide probability 0.997) with cleavage site probability 0.673 at residue 26	1	Ketogulonicigenium
IR of Tn3-like	1	Ketogulonicigenium
rom-associated inverted repeat; just downstream of ColE1-like rom gene	1	Ketogulonicigenium
Pfam match to entry PF02583 DUF156, Uncharacterized BCR, COG1937, score 52.4, E-value 6.5e-13	1	Klebsiella
Signal predicted by SignalP 3.0 HMM (Signal peptide probability 0.759) with cleavage site probability 0.393 at residue 28	1	Klebsiella
Phosphoheptose isomerase-like protein 2 found with [NiFe] hydrogenase genes	1	Klebsiella
Signal predicted by SignalP 3.0 HMM (Signal peptide probability 0.988) with cleavage site probability 0.845 at residue 41	1	Klebsiella
IRR of IS26	1	Klebsiella
attC (integron 1)	1	Klebsiella
HMMPfam hit to PF04679, ATP dependent DNA ligase C terminal re, score 0.0044	1	Klebsiella
Signal predicted by SignalP 2.0 HMM (Signal peptide probability 0.954) with cleavage site probability 0.920 at residue 17	1	Klebsiella
replication initiator protein; 5' truncated; rep	1	Klebsiella
Signal predicted by SignalP 2.0 HMM (Signal peptide probabilty 0.715) with cleavage site probability 0.370 at residue 27	1	Klebsiella
4 probable transmembrane helices predicted for Unknown_CDS by TMHMM2.0 at aa 12-34, 49-71, 78-100 and 104-123	1	Klebsiella
Pfam match to entry PF05717 Transposase_34, score 238.6, E-value 1.1e-68	1	Klebsiella
adenine-specific DNA-methyltransferase	1	Klebsiella
direct repeats associated with nearby repA pseudogene; multiple 29 bp perfect and imperfect direct repeats of GCACCGGCGCCCGGCAAGGTGGGCGGATT	1	Klebsiella
IR of IS26	1	Klebsiella
Signal predicted by SignalP 3.0 HMM (Signal peptide probability 0.994) with cleavage site probability 0.824 at residue 31	1	Klebsiella
Puromycin N-acetyltransferase-like protein; orf5	1	Klebsiella
Lipoprotein LprC	1	Klebsiella
Pfam match to entry PF03203 MerC, MerC mercury resistance protein, score 339.5, E-value 2.5e-99	1	Klebsiella
FIG00884349: hypothetical protein	1	Klebsiella
mobilization protein	1	Klebsiella
Signal predicted by SignalP 3.0 HMM (Signal peptide probability 1.000) with cleavage site probability 0.857 at residue 23	1	Klebsiella
IS element 1646	1	Klebsiella
Signal predicted by SignalP 3.0 HMM; IMG reference gene:2505788950_SP	1	Klebsiella
Hrp pili protein hrpA (TTSS pilin hrpA)	1	Klebsiella
Signal predicted by SignalP 2.0 HMM (Signal peptide probability 1.000) with cleavage site probability 0.924 at residue 24	1	Klebsiella
truncated putative transposase; similar to AAK64589.1 putative transposase of Vibrio cholerae; ORF.38c	1	Klebsiella
Signal peptide predicted for EAM_P20070 by SignalP 2.0 HMM (Signal peptide probability 1.000) with cleavage site probability 0.942 between residues 21 and 22	1	Klebsiella
Peptidase, S41 family	1	Klebsiella
remnant of orf6 of class I integron	1	Klebsiella
multimer resolution	1	Klebsiella
Signal predicted by SignalP 3.0 HMM; IMG reference gene:2631097990_SP	1	Klebsiella
C4-dicarboxylate ABC transporter	1	Klebsiella
Hydrogenase-2 operon protein HybE	1	Klebsiella
Signal predicted by SignalP 3.0 HMM (Signal peptide probability 0.966) with cleavage site probability 0.607 at residue 23	1	Klebsiella
FIG00350803: hypothetical protein	1	Komagataeibacter
CRISPR repeat with sequence caccgattgggttaagtcggattagtt	1	Komagataeibacter
2 probable transmembrane helices predicted for PMIP30 by TMHMM2.0 at aa 420-442 and 449-471	1	Komagataeibacter
steroid delta-5-3-ketosteroid isomerase	1	Komagataeibacter
potential frameshift: common BLAST hit: gi|407684980|ref|YP_006800154.1| extracellular ligand-binding receptor	1	Komagataeibacter
Signal predicted by SignalP 4.0 with cleavage site at residue 21	1	Komagataeibacter
Maltose regulon regulatory protein MalI (repressor for malXY)	1	Komagataeibacter
CRISPR region with repeat caccgattgggttaagtcggattagtt	1	Komagataeibacter
Aminopeptidase	1	Komagataeibacter
Pfam match to entry PF00069 pkinase, Protein kinase domain, score 13.5, E-value 0.00076	1	Komagataeibacter
Putative formate dehydrogenase YrhE	1	Komagataeibacter
oriIS of ISCR1	1	Komagataeibacter
iteron; controls DNA replication	1	Komagataeibacter
Signal predicted by SignalP 3.0 HMM; IMG reference gene:2504086247_SP	1	Komagataeibacter
Type III restriction enzyme, res subunit	1	Komagataeibacter
probable HspC2 heat shock protein	1	Kozakia
C4	1	Lacticaseibacillus
Polysulfide reductase PsrB (EC 1.12.98.4), Fe-S subunit; Thiosulfate reductase PhsB	1	Lacticaseibacillus
oriT: putative origin of plasmid transfer	1	Lacticaseibacillus
bacteriophage f237 ORF4	1	Lacticaseibacillus
type VI secretion protein	1	Lacticaseibacillus
Pfam match to entry PF00665 rve, Integrase core domain, score 65.2, E-value 9.3e-17	1	Lacticaseibacillus
Transcriptional repressor of the myo-inositol catabolic operon DeoR family	1	Lacticaseibacillus
Pterin-binding family	1	Lactiplantibacillus
Aminoglycoside 4'-nucleotidyltransferase (EC 2.7.7.-) => ANT(4')-Ib	1	Lactiplantibacillus
IR of Tn5393	1	Lactiplantibacillus
Signal predicted by SignalP 3.0 HMM (Signal peptide probability 1.000) with cleavage site probability 0.992 at residue 34	1	Lactiplantibacillus
superfamily hit to SSF53067, Actin-like ATPase domain, score 8.6e-14	1	Lactiplantibacillus
Reactive-chlorine-species-specific transcriptional activator RclR, AraC family	1	Lactiplantibacillus
Inverted_Repeat_of_IS231_2	1	Lactiplantibacillus
Repeat_Unit_1	1	Lactiplantibacillus
Periplasmic alpha-amylase (EC 3.2.1.1)	1	Lactiplantibacillus
DRI	1	Lactobacillus
Chorismate mutase I (EC 5.4.99.5) / Cyclohexadienyl dehydrogenase (EC 1.3.1.12)(EC 1.3.1.43)	1	Lactobacillus
group-II-D1D4-5	1	Lactobacillus
Signal predicted by SignalP 2.0 HMM (Signal peptide probability 1.000) with cleavage site probability 0.860 at residue 48	1	Lactobacillus
Pfam match to entry PF00816 Histone_HNS, H-NS histone family, score 222.70, E-value 5.3e-63	1	Lactobacillus
Signal predicted by SignalP 2.0 HMM (Signal peptide probabilty 1.000) with cleavage site probability 0.999 at residue 25	1	Lactobacillus
superfamily hit to SSF46689, Homeodomain-like, score 5.9e-05	1	Lactobacillus
Uncharacterized fimbrial chaperone YhcA	1	Lactobacillus
truncated due to ISAba2 insertion	1	Lactobacillus
right inverted repeat; IRR	1	Lactobacillus
RNAI; by analogy to ColE1 replicons	1	Lactobacillus
Similar to integral membrane protein; predicted non-functional due to TGA stop codon	1	Lactobacillus
2 probable transmembrane helices predicted for PMIP17 by TMHMM2.0 at aa 10-32 and 63-85	1	Lactobacillus
similar to extracellular sucrase	1	Lactobacillus
transporter, LysE family protein	1	Lactobacillus
CRISPR repeat with sequence cactttaacactatacgtatttaaa	1	Lactobacillus
HMMPfam hit to PF01527, Transposase_8, score 1.1e-16	1	Lactobacillus
Signal predicted by SignalP 3.0 HMM; IMG reference gene:2504129143_SP	1	Lactobacillus
Mercuric transport protein, MerT / Periplasmic mercury(+2) binding protein, MerP	1	Lactobacillus
R1 flanking repeat	1	Lactobacillus
Haemophilus influenzae core DNA uptake sequence	1	Lactobacillus
Rubredoxin-NAD(+) reductase (EC 1.18.1.1)	1	Lactobacillus
von Willebrand factor, type A	1	Lactobacillus
predicted cleavage at residue 31	1	Lactobacillus
CAAX protease	1	Lactococcus
FIG01114076: hypothetical protein	1	Lactococcus
Signal predicted by SignalP 3.0 HMM (Signal peptide probability 1.000) with cleavage site probability 0.946 at residue 25	1	Lactococcus
Signal predicted by SignalP 3.0 HMM; IMG reference gene:2505789158_SP	1	Lactococcus
bacterial regulatory s, tetR family protein	1	Lactococcus
Signal predicted by SignalP 3.0 HMM; IMG reference gene:2509438590_SP	1	Lactococcus
CRISPR repeat with sequence gtttcagtcccgtagtcgggatttagtggttggaaag	1	Lactococcus
Nuclease precursor (EC 3.1.30.2)	1	Lactococcus
iteron III	1	Lactococcus
similar to OrfB of ISD1 insertion element from Desulfovibrio vulgaris	1	Lactococcus
Uncharacterized protein Npun_F4008	1	Lactococcus
Signal predicted by SignalP 3.0 HMM; IMG reference gene:2509053531_SP	1	Lactococcus
macrolide 2'-phosphotransferase	1	Lactococcus
Uncharacterized protein YjdJ	1	Lactococcus
superfamily hit to SSF52540, P-loop containing nucleoside triphosphate hydrolases, score 1.5e-13	1	Latilactobacillus
Glo7428_3183-like protein	1	Latilactobacillus
IR for IS629	1	Latilactobacillus
BACI_pCIXO200770; putative riboswitch T-box-type, RF00230	1	Latilactobacillus
integrase/recombinase	1	Latilactobacillus
Signal predicted by SignalP 2.0 HMM (Signal peptide probabilty 0.828) with cleavage site probability 0.668 at residue 32	1	Latilactobacillus
Signal predicted by SignalP 3.0 HMM; IMG reference gene:2503797800_SP	1	Latilactobacillus
superfamily hit to SSF54197, HIT-like, score 2.4e-09	1	Latilactobacillus
Uncharacterized MFS-type transporter STM2812	1	Latilactobacillus
iteron 11	1	Latilactobacillus
consensus atatgtctgacatatgc	1	Latilactobacillus
Signal peptide predicted for pBS025 by SignalP 2.0 HMM (Signal peptide probabilty 1.000) with cleavage site probability 1.000 between residues 21 and 22	1	Latilactobacillus
Signal predicted by SignalP 2.0 HMM (Signal peptide probabilty 0.955) with cleavage site probability 0.937 at residue 29	1	Lawsonia
Antitoxin YafN	1	Lawsonia
plus-strand	1	Lawsonia
2-phytyl-1,4-naphtoquinone methyltransferase (EC 2.1.1.n12) @ Demethylmenaquinone methyltransferase (EC 2.1.1.163)	1	Lawsonia
Pfam match to entry PF03400.3 Transposase_27, score 314.4, E-value 1.7e-91	1	Lawsonia
Transcriptional regulator AsnC	1	Lawsonia
similar to S.enteritidis insertion element IS1351 (EMBL:Z83734) at DNA level	1	Lawsonia
Hypothetical protein Cj0797c	1	Lawsonia
IS1b; 95% similar (nt) to V00609	1	Lawsonia
Uncharacterized protein SCO3165	1	Lawsonia
putative attI	1	Legionella
HTH-like domain protein	1	Legionella
label:LDR-1	1	Legionella
ORF99	1	Legionella
Signal predicted by SignalP 3.0 HMM; IMG reference gene:2631108112_SP	1	Legionella
Sequence similarity to: YP_001919156.1 staphylococcal nuclease homolog [Escherichia coli 53638]	1	Lentilactobacillus
Signal predicted by SignalP 2.0 HMM (Signal peptide probability 0.966) with cleavage site probability 0.396 at residue 24	1	Lentilactobacillus
Similar to tRNA pseudouridine synthase A, group TruA2	1	Lentilactobacillus
Signal predicted by SignalP 3.0 HMM (Signal peptide probability 0.992) with cleavage site probability 0.574 at residue 45	1	Leptolyngbya
iteron	1	Leptolyngbya
Siderophore achromobactin ABC transporter, ATPase component	1	Leptolyngbya
FIG00877419: hypothetical protein	1	Leptolyngbya
HMMPfam hit to PF03230, Antirestriction protein, score 2.7e-20	1	Leptolyngbya
capsular biosynthesis protein	1	Leptolyngbya
COG1180: Radical SAM, Pyruvate-formate lyase-activating enzyme like	1	Leptospira
four 21 nt long direct repeats of TGCGTACCCATCCACCTTTCA	1	Leptospira
PS00994 Bacterial export FHIPEP family signature.	1	Leptospira
similar to putative transposase (fragment), IS630 family protein	1	Leptospira
Signal predicted by SignalP 3.0 HMM (Signal peptide probability 1.000) with cleavage site probability 0.999 at residue 31	1	Leptospira
CRISPR repeat with sequence agctatataaaacgacatggttctcaaat	1	Leptospira
similar to UpfA protein	1	Leptospira
Signal predicted by SignalP 2.0 HMM (Signal peptide probability 1.000) with cleavage site probability 1.000 at residue 27	1	Leptospira
probable transmembrane helix predicted for pBt123 by TMHMM2.0	1	Leptospira
region of dyad symmetry	1	Leptospira
2 probable transmembrane helices predicted for pCoo125 by TMHMM2.0 at aa 23-42 and 57-79	1	Leptospira
CRISPR region with repeat gtatttcccgcgtgcgcgggggtga	1	Leptospira
Pyruvate/2-oxoglutarate dehydrogenase complex, dihydrolipoamide dehydrogenase (E3) component, and related enzymes	1	Leptospira
TrkA domain protein	1	Leptospira
put. 92 bp-RNA molecule controlling expression of reading-frame D	1	Leptospira
HMMPfam hit to PF00872, Transposase_mut, score 4.4e-53	1	Leuconostoc
2 probable transmembrane helices predicted for Unknown_CDS by TMHMM2.0 at aa 26-48 and 90-112	1	Leuconostoc
theronine dehydrogenase	1	Leuconostoc
Membrane protein YcjF	1	Leuconostoc
hit to IS1414 1..639 score: 3150 percent id: 99.22	1	Leuconostoc
Uncharacterized protein YecH	1	Levilactobacillus
Signal predicted by SignalP 3.0 HMM (Signal peptide probability 0.995) with cleavage site probability 0.832 at residue 30	1	Levilactobacillus
CRISPR repeat with sequence gtttacgcaagcacttccccgcaaggggatggaaacg	1	Levilactobacillus
Possible sulfoacetate exporter	1	Levilactobacillus
Signal predicted by SignalP 3.0 HMM (Signal peptide probability 1.000) with cleavage site probability 0.999 at residue 29	1	Levilactobacillus
IcmL (DotI) protein	1	Levilactobacillus
Phage excisionase	1	Ligilactobacillus
truncated; ISa	1	Ligilactobacillus
Signal predicted by SignalP 3.0 HMM (Signal peptide probability 0.657) with cleavage site probability 0.652 at residue 26	1	Ligilactobacillus
Signal predicted by SignalP 3.0 HMM (Signal peptide probability 0.840) with cleavage site probability 0.829 at residue 48	1	Ligilactobacillus
Uncharacterized protein, YdfU family	1	Ligilactobacillus
Pfam match to entry PF04449 Fimbrial_CS1, score 336.8, E-value 3.1e-98	1	Ligilactobacillus
PK-repBA	1	Limosilactobacillus
HMMPfam hit to PF01381, Helix-turn-helix	1	Limosilactobacillus
D-Ala-D-Ala carboxypeptidase (EC 3.4.16.4) of vancomycin resistance => VanY-B/VanY-G	1	Limosilactobacillus
HMMPfam hit to PF05286, FINO, score 3.4e-125	1	Limosilactobacillus
FIG00688361: hypothetical protein	1	Limosilactobacillus
SOS response-associated peptidase	1	Limosilactobacillus
direct repeat sequence1, posible binding site of StbAB	1	Limosilactobacillus
Pfam match to entry PF00482.9 GSPII_F, score 79.8, E-value 6.9e-21	1	Limosilactobacillus
Signal predicted by SignalP 2.0 HMM (Signal peptide probability 1.000) with cleavage site probability 0.976 at residue 27	1	Limosilactobacillus
Regulatory protein Spx	1	Limosilactobacillus
hypothetical protein; putative N-acetylmuramoyl-L-alanine amidase domains	1	Limosilactobacillus
Signal predicted by SignalP 3.0 HMM (Signal peptide probability 0.628) with cleavage site probability 0.487 at residue 20	1	Limosilactobacillus
Uncharacterized protein, YnaE family	1	Limosilactobacillus
COG2885: Outer membrane protein and related peptidoglycan-associated (lipo)proteins	1	Limosilactobacillus
Propanediol dehydratase small subunit (EC 4.2.1.28)	1	Limosilactobacillus
Structural protein P5	1	Limosilactobacillus
Signal predicted by SignalP 2.0 HMM (Signal peptide probability 0.660) with cleavage site probability 0.431 at residue 46	1	Limosilactobacillus
fatty acid/phospholipid synthesis protein	1	Limosilactobacillus
HMMSmart hit to SM00530, Helix-turn-helix XRE-family like proteins, DNA-binding	1	Limosilactobacillus
NAD(+)--rifampin ADP-ribosyltransferase	1	Limosilactobacillus
potential frameshift: common BLAST hit: gi|384183417|ref|YP_005569178.1| insertion sequence IS240 protein	1	Limosilactobacillus
direct repeat II-2 for iteron structure	1	Limosilactobacillus
ALIL pseduoknot RFAM RF01497	1	Limosilactobacillus
Phage Orf80 protein	1	Limosilactobacillus
Signal predicted by SignalP 3.0 HMM; IMG reference gene:2505788986_SP	1	Limosilactobacillus
Signal predicted by SignalP 3.0 HMM (Signal peptide probability 0.930) with cleavage site probability 0.912 at residue 23	1	Listeria
Sporulation inhibitor sda	1	Listeria
type IV secretion system protein VirB5	1	Listeria
FIG00696143: hypothetical protein	1	Listeria
Signal predicted by SignalP 3.0 HMM (Signal peptide probability 1.000) with cleavage site probability 0.879 at residue 26	1	Listeria
FIG00743560: hypothetical protein	1	Listeria
Signal predicted by SignalP 3.0 HMM; IMG reference gene:2503797765_SP	1	Listeria
Phage protein Mup13	1	Listeria
Hydroxyaromatic non-oxidative decarboxylase protein B (EC 4.1.1.-)	1	Listeria
FIG137771: hypothetical protein	1	Loigolactobacillus
sequence with terminal inverted repeats	1	Loigolactobacillus
Signal predicted by SignalP 2.0 HMM (Signal peptide probability 0.941) with cleavage site probability 0.590 at residue 19	1	Loigolactobacillus
CRISPR; IMG reference mygene:Mic7113_Contig430.4_54490_RPT	1	Loigolactobacillus
CRISPR repeat with sequence gtttcaattaacttcccctttacggggacggaaac	1	Loigolactobacillus
CRISPR region with repeat gtttcaattaacttcccctttacggggacggaaac	1	Loigolactobacillus
MFS transporter	1	Loigolactobacillus
LSU ribosomal protein L14p (L23e)	1	Loigolactobacillus
Signal predicted by SignalP 3.0 HMM (Signal peptide probability 1.000) with cleavage site probability 0.460 at residue 34	1	Loigolactobacillus
Glycine cleavage system transcriptional antiactivator GcvR	1	Loigolactobacillus
HoxA-like transcriptional regulator	1	Loigolactobacillus
nonfunctional acetyl-CoA carboxylase	1	Loigolactobacillus
Pfam match to entry PF00665.10 rve, score 160.6, E-value 3.3e-45	1	Loigolactobacillus
Ribosome-associated inhibitor A	1	Loigolactobacillus
UPF0149 exported protein YgfB	1	Loigolactobacillus
plasmid replication (pseudogene)	1	Macrococcus
Alternative ribosome-rescue factor A	1	Macrococcus
Peptidase E (EC 3.4.11.2)	1	Macrococcus
gene truncated at the N-terminus; product: uncharacterized protein (nonfunctional)	1	Marinovum
Signal predicted by SignalP 3.0 HMM (Signal peptide probability 0.929) with cleavage site probability 0.928 at residue 36	1	Marinovum
Class A beta-lactamase (EC 3.5.2.6) => AER family, carbenicillin-hydrolyzing	1	Marinovum
similar to IS630 family insertion sequence transposase ISRel6_aa1	1	Marinovum
Possible hydrolase mutT1 (EC 3.-.-.-)	1	Marinovum
Bll6194 protein	1	Marinovum
GAF domain-containing protein / Signal transduction response regulator	1	Marinovum
Mannitol operon repressor	1	Marinovum
FIG005495: hypothetical protein	1	Marinovum
RSUY_43710; FMN riboswitch	1	Marinovum
interrupted by IS26	1	Marinovum
Signal predicted by SignalP 3.0 HMM (Signal peptide probability 0.996) with cleavage site probability 0.992 at residue 36	1	Marinovum
similar to truncated putative AvrBs3 family type III effector protein; RSPO_m01618	1	Marinovum
Signal predicted by SignalP 3.0 HMM (Signal peptide probability 0.732) with cleavage site probability 0.281 at residue 30	1	Marinovum
4 probable transmembrane helices predicted for pBS010 by TMHMM2.0 at aa 7-26, 31-48, 111-133 and 169-188	1	Mesorhizobium
CRISPR region with repeat gtgttccccgcaggcgcggggatgaaccg	1	Mesorhizobium
Signal predicted by SignalP 3.0 HMM; IMG reference gene:2509053679_SP	1	Mesorhizobium
Signal predicted by SignalP 3.0 HMM (Signal peptide probability 0.996) with cleavage site probability 0.978 at residue 29	1	Mesorhizobium
MJ0042 family finger-like protein	1	Mesorhizobium
probable membrane protein YPO1564	1	Mesorhizobium
flavin-containing monooxygenase	1	Mesorhizobium
gst-like fragment	1	Mesorhizobium
Broad-specificity glycerol dehydrogenase (EC 1.1.99.22), subunit SldB	1	Mesorhizobium
FIG00793325: hypothetical protein	1	Mesorhizobium
Vancomycin (or other glycopeptides) response regulator VanR => VanB-type	1	Mesorhizobium
yib00036; insertion sequence:IstB-like ATP-binding protein	1	Mesorhizobium
ORF 4	1	Mesorhizobium
Ribosomal protein L3 N(5)-glutamine methyltransferase (EC 2.1.1.298)	1	Mesorhizobium
Sulfite reductase, assimilatory-type (EC 1.8.-.-)	1	Mesorhizobium
Signal predicted by SignalP 2.0 HMM (Signal peptide probability 0.994) with cleavage site probability 0.993 at residue 53	1	Mesorhizobium
aldehyde reductase	1	Mesorhizobium
cell filamentation protein Fic	1	Mesorhizobium
putative origin of replication	1	Mesorhizobium
Signal predicted by SignalP 3.0 HMM (Signal peptide probability 1.000) with cleavage site probability 0.990 at residue 23	1	Methylobacterium
isochorismatase family protein, C' truncated pseudogene	1	Methylobacterium
Signal predicted by SignalP 3.0 HMM (Signal peptide probability 0.999) with cleavage site probability 0.909 at residue 25	1	Methylobacterium
SM2011_b21658; corresponds to SMb21658; RIME	1	Methylobacterium
Pfam match to entry PF02371 Transposase_20, score 133.4, E-value 5e-37	1	Methylobacterium
Signal predicted by SignalP 3.0 HMM (Signal peptide probability 1.000) with cleavage site probability 0.942 at residue 26	1	Methylobacterium
Signal predicted by SignalP 3.0 HMM; IMG reference gene:2631103575_SP	1	Methylobacterium
Signal predicted by SignalP 3.0 HMM; IMG reference gene:2505788981_SP	1	Methylobacterium
Z-ring-associated protein ZapA	1	Methylobacterium
Signal predicted by SignalP 2.0 HMM (Signal peptide probability 1.000) with cleavage site probability 0.963 at residue 30	1	Methylobacterium
Major antigenic peptide PEB3	1	Methylobacterium
Signal predicted by SignalP 3.0 HMM (Signal peptide probability 1.000) with cleavage site probability 0.999 at residue 36	1	Methylobacterium
Signal predicted by SignalP 3.0 HMM (Signal peptide probability 0.968) with cleavage site probability 0.378 at residue 34	1	Methylobacterium
similar to Agrobacterium vitis sucrose phosphorylase	1	Methylobacterium
Signal predicted by SignalP 3.0 HMM; IMG reference gene:2631103456_SP	1	Methylobacterium
cAMP-binding protein - catabolite gene activator and regulatory subunit of cAMP-dependent protein kinase	1	Methylobacterium
Signal predicted by SignalP 3.0 HMM (Signal peptide probability 0.998) with cleavage site probability 0.993 at residue 30	1	Methylobacterium
Signal predicted by SignalP 3.0 HMM (Signal peptide probability 0.999) with cleavage site probability 0.494 at residue 35	1	Methylobacterium
Signal peptide predicted for pCS0018 by SignalP 2.0 HMM (Signal peptide probability 0.999) with cleavage site probability 0.520 between residues 41 and 42	1	Methylobacterium
5-amino-6-(5-phosphoribosylamino)uracil reductase	1	Methylobacterium
identical to a region of Tn501 merR proximal end from the Pseudomonas aeruginosa plasmid pVS: EMBL Accession Number Z0027	1	Methylobacterium
Benzoate ABC transporter, ATP-binding protein 2	1	Methylobacterium
Signal predicted by SignalP 2.0 HMM (Signal peptide probability 0.985) with cleavage site probability 0.723 at residue 34	1	Methylobacterium
Putative cytochrome c	1	Methylobacterium
CRISPR repeat with sequence cggttgcaagggattgagccccgtaaggggattgcgac	1	Methylobacterium
Repeat E	1	Methylobacterium
pTibo174; similar to Escherichia coli hypothetical protein f324	1	Methylobacterium
similar to IS3 family insertion sequence transposase ISSme1_aa1	1	Methylobacterium
Bacterial leucyl aminopeptidase (EC 3.4.11.10)	1	Methylobacterium
haloalkane dehalogenase( EC:3.8.1.5 )	1	Methylobacterium
Signal predicted by SignalP 2.0 HMM (Signal peptide probabilty 0.832) with cleavage site probability 0.720 at residue 22	1	Methylobacterium
HMMPfam hit to PF06924, DUF1281, score 9.2e-131	1	Methylobacterium
Signal predicted by SignalP 3.0 HMM (Signal peptide probability 0.970) with cleavage site probability 0.818 at residue 30	1	Methylorubrum
LDR-2	1	Methylorubrum
LysR family transcriptional regulator LrhA	1	Methylorubrum
truncated tnpR gene of Tn5046	1	Methylorubrum
Signal predicted by SignalP 3.0 HMM (Signal peptide probability 1.000) with cleavage site probability 0.934 at residue 23	1	Methylorubrum
HMMPfam hit to PF02195, ParB-like nuclease domain, score 6.9e-13	1	Methylorubrum
Signal predicted by SignalP 3.0 HMM (Signal peptide probability 1.000) with cleavage site probability 0.898 at residue 31	1	Methylorubrum
Lysine N-acyltransferase MbtK (EC 2.3.1.-) @ Siderophore synthetase small component, acetyltransferase	1	Methylorubrum
HTH-type transcriptional regulator MlrA	1	Methylorubrum
Signal predicted by SignalP 3.0 HMM (Signal peptide probability 1.000) with cleavage site probability 0.996 at residue 40	1	Methylorubrum
Signal predicted by SignalP 3.0 HMM (Signal peptide probability 1.000) with cleavage site probability 0.888 at residue 25	1	Methylorubrum
abortive phage infection protein	1	Methylorubrum
partition protein parA	1	Methylorubrum
Signal predicted by SignalP 3.0 HMM (Signal peptide probability 0.884) with cleavage site probability 0.385 at residue 19	1	Methylorubrum
IclR family transcriptional regulator	1	Methylorubrum
FkbH	1	Microchaete
potential frameshift: common BLAST hit: gi|332140516|ref|YP_004426254.1| transposase Tn3	1	Microchaete
Predicted deacylase	1	Microchaete
tRNA-Gln-TTG	1	Microchaete
HMMPfam hit to PF01522, Polysacc_deac_1, score 5.4e-45	1	Microchaete
NYN domain-containing protein	1	Microchaete
Signal predicted by SignalP 3.0 HMM; IMG reference gene:2504086449_SP	1	Microchaete
FIG00627241: hypothetical protein	1	Microchaete
coronafacic acid synthetase, acyl carrier protein component	1	Microchaete
ProQ/FINO family protein	1	Microchaete
1 probable transmembrane helix predicted for PMIP29 by TMHMM2.0 at aa 10-32	1	Microchaete
heme uptake regulator	1	Microchaete
Cellulase M and related proteins	1	Microchaete
Uncharacterized oxidoreductase YghA	1	Microvirga
Signal predicted by SignalP 3.0 HMM (Signal peptide probability 0.974) with cleavage site probability 0.971 at residue 26	1	Microvirga
Phage protein YbcW	1	Microvirga
LSU ribosomal protein L18p (L5e)	1	Microvirga
Signal predicted by SignalP 3.0 HMM (Signal peptide probability 0.639) with cleavage site probability 0.606 at residue 45	1	Microvirga
similar to Tn501 merR 3' end: EMBL Accession Z00027	1	Microvirga
Signal predicted by SignalP 2.0 HMM (Signal peptide probability 0.958) with cleavage site probability 0.684 at residue 24	1	Microvirga
iteron region	1	Moraxella
VirE0 protein, induced by VirAG signaling system	1	Moraxella
hmmsearch hit to HMM parS major repeat (1 - 257), score: 169.7, E-value: 8.3e-52	1	Moraxella
Signal predicted by SignalP 3.0 HMM (Signal peptide probability 0.999) with cleavage site probability 0.434 at residue 28	1	Moraxella
right repeat	1	Moraxella
replication origin	1	Moraxella
putative replication protein; truncated at the 5' end	1	Moraxella
Ferrichrome transport system permease protein FhuG	1	Moraxella
HMMPfam hit to PF00239, Resolvase, N-terminal,score 2.9e-45	1	Mycobacterium
HspR, transcriptional repressor of DnaK operon	1	Mycobacterium
Uncharacterized lipoprotein RSc0609	1	Mycobacterium
FIG00997866: hypothetical protein	1	Mycobacterium
strA	1	Mycobacterium
RSUY_38410; Cobalamin riboswitch	1	Mycobacterium
Polysulphide reductase, NrfD	1	Mycobacterium
Uncharacterized protein YqcC	1	Mycobacterium
Uncharacterized protein AF_2205	1	Mycobacterium
HMMPfam hit to PF05658, Hep_Hag, score 0.00015	1	Mycobacterium
3 probable transmembrane helices predicted for pBS037 by TMHMM2.0 at aa 10-32, 44-66 and 76-98	1	Mycobacterium
Signal predicted by SignalP 3.0 HMM (Signal peptide probability 0.885) with cleavage site probability 0.342 at residue 24	1	Mycobacterium
Signal predicted by SignalP 3.0 HMM (Signal peptide probability 0.798) with cleavage site probability 0.794 at residue 22	1	Mycobacterium
resolvase/integrase-like protein	1	Mycobacterium
Signal predicted by SignalP 3.0 HMM (Signal peptide probability 1.000) with cleavage site probability 0.972 at residue 27	1	Mycobacterium
Signal predicted by SignalP 3.0 HMM (Signal peptide probability 0.931) with cleavage site probability 0.556 at residue 26	1	Mycobacterium
Probable transport protein YifK	1	Mycobacterium
Probable glutathione S-transferase (EC 2.5.1.18), YfcG homolog	1	Mycobacterium
RNA-binding protein Jag	1	Mycobacterium
ADP-ribosylglycohydrolase	1	Mycobacterium
Signal predicted by SignalP 2.0 HMM (Signal peptide probabilty 1.000) with cleavage site probability 0.999 at residue 29	1	Mycobacterium
lipid A biosynthesis-like	1	Mycobacteroides
Protein PufQ, involved in assembly of B875 and B800-850 pigment-protein complexes	1	Mycobacteroides
cointegrate resolution protein S	1	Mycobacteroides
encodes a region which is similar to Escherichia coli plasmid RK2 TrbB protein encoded by GenBank Accession Number X03962	1	Mycobacteroides
Allophycocyanin alpha chain	1	Mycobacteroides
Signal predicted by SignalP 3.0 HMM (Signal peptide probability 1.000) with cleavage site probability 0.951 at residue 24	1	Mycobacteroides
Menaquinone biosynthesis methyltransferase ubiE (EC 2.1.1.-)	1	Mycobacteroides
Signal predicted by SignalP 3.0 HMM (Signal peptide probability 1.000) with cleavage site probability 0.896 at residue 24	1	Mycobacteroides
Signal predicted by SignalP 3.0 HMM (Signal peptide probability 0.646) with cleavage site probability 0.527 at residue 45	1	Mycobacteroides
Cobalt/zinc/cadmium resistance O-methyltransferase-like protein CzcN	1	Mycobacteroides
Signal peptide predicted for pCoo120 by SignalP 2.0 HMM (Signal peptide probabilty 1.000) with cleavage site probability 0.692 between residues 29 and 30	1	Mycobacteroides
Signal peptide predicted for Unknown_CDS by SignalP 2.0 HMM (Signal peptide probabilty 1.000) with cleavage site probability 0.998 between residues 25 and 26	1	Mycolicibacterium
ABC transporter, substrate-binding protein KOX_13860	1	Mycolicibacterium
Integral membrane sensor signal transduction histidine kinase	1	Mycolicibacterium
Signal predicted by SignalP 3.0 HMM (Signal peptide probability 0.998) with cleavage site probability 0.944 at residue 34	1	Mycolicibacterium
FIG062788: hypothetical protein	1	Mycolicibacterium
Signal predicted by SignalP 2.0 HMM (Signal peptide probability 1.000) with cleavage site probability 0.999 at residue 37	1	Mycolicibacterium
tRNA-Val-GAC	1	Mycolicibacterium
Ap4A phosphorylase II	1	Mycolicibacterium
similar to plasmid R751	1	Mycolicibacterium
FIG00524107: hypothetical protein	1	Mycolicibacterium
Uncharacterized protein YgbA	1	Mycolicibacterium
mannose-6-phosphate isomerase	1	Mycolicibacterium
Tn3 inverted repeat	1	Mycolicibacterium
Signal predicted by SignalP 3.0 HMM (Signal peptide probability 0.989) with cleavage site probability 0.684 at residue 33	1	Mycolicibacterium
IR for IS911	1	Neisseria
Signal predicted by SignalP 3.0 HMM; IMG reference gene:2506485572_SP	1	Neisseria
steroid delta-isomerase domain protein	1	Neisseria
pyridine nucleotide-disulphide oxidoreductase family protein	1	Neisseria
22-bp box of Corynebacterial plasmids	1	Neisseria
HMMPfam hit to PF01022, HTH_5, score 2.4e-18	1	Neisseria
Sequence similarity to: NP_835957.1 IS911 orfA [Shigella flexneri 2a str. 2457T]	1	Neisseria
similar to type I restriction-modification system restriction subunit, N_terminal region	1	Neisseria
topoisomerase	1	Neisseria
attC site	1	Neisseria
HMMPfam hit to PF07362, CcdA, score 2e-54	1	Neisseria
resolvase; disrupted by deletion	1	Neisseria
repeat is probably at protein level	1	Neisseria
Phage Cox (control of excision) protein	1	Neisseria
Uncharacterized protein VC_2222	1	Neisseria
predicted sigma 70 promoter; score of 52%	1	Neisseria
similar to AM9; C-topbeta; orf9	1	Neisseria
cloacin DF13 protein fragment	1	Neisseria
Signal peptide predicted for Unknown_CDS by SignalP 2.0 HMM (Signal peptide probabilty 0.999) with cleavage site probability 0.836 between residues 25 and 26	1	Nocardia
Signal predicted by SignalP 3.0 HMM (Signal peptide probability 0.929) with cleavage site probability 0.699 at residue 30	1	Nocardia
IS1R (IS1 family) mobile element	1	Nocardia
ClpXP protease specificity-enhancing factor SspB	1	Nocardia
left inverted repeat of unknown mobile element	1	Nocardia
Toluene-4-monooxygenase, subunit TmoF	1	Nocardia
Signal predicted by SignalP 3.0 HMM (Signal peptide probability 0.993) with cleavage site probability 0.533 at residue 25	1	Nocardia
similar to DnaB helicase	1	Nocardia
Glutathione S-transferase, N-terminal domain	1	Nocardia
YaeQ protein	1	Nocardia
Photosystem I assembly related protein Ycf37	1	Nostoc
Signal predicted by SignalP 3.0 HMM (Signal peptide probability 0.957) with cleavage site probability 0.721 at residue 33	1	Nostoc
Signal predicted by SignalP 2.0 HMM (Signal peptide probabilty 0.955) with cleavage site probability 0.529 at residue 38	1	Nostoc
Signal predicted by SignalP 2.0 HMM (Signal peptide probability 0.675) with cleavage site probability 0.672 at residue 33	1	Nostoc
dihydrofolate reductase	1	Nostoc
Signal predicted by SignalP 3.0 HMM (Signal peptide probability 0.953) with cleavage site probability 0.909 at residue 27	1	Nostoc
Similar to ferrous iron transporter protein B	1	Nostoc
Gliding motility-associated ABC transporter substrate-binding protein GldG	1	Nostoc
COG3677: Transposase and inactivated derivatives	1	Nostoc
HipA N-terminal domain protein	1	Nostoc
CRISPR region with repeat gtttccatccccttgcggggcgatgtgatcgtaaag	1	Nostoc
IS481 family insertion sequence transposase/integrase catalytic core domain mobile element	1	Nostoc
one of 6 probable transmembrane helices predicted for yscT by TMHMM2.0	1	Nostoc
tRNA-Tyr-GTA	1	Novosphingobium
transposon TnAs1 (Tn3 family); partial copy; identical to TnAs1 from nt 2952 .. 4067	1	Novosphingobium
1 probable transmembrane helix predicted for R7K_018 by TMHMM2.0 at aa 5-27	1	Novosphingobium
FIG084569: hydrolase, alpha/beta fold family	1	Novosphingobium
carboxyvinyl-carboxyphosphonate phosphorylmutase, putative	1	Novosphingobium
high-affinity nickel-transporter	1	Novosphingobium
Pfam match to entry PF02342 TerD, Bacterial stress protein, score 143.4, E-value 2.7e-40	1	Novosphingobium
Signal predicted by SignalP 3.0 HMM (Signal peptide probability 0.993) with cleavage site probability 0.558 at residue 18	1	Novosphingobium
transposase fragment; similar to Synechocystis sp. transposase	1	Novosphingobium
Mlr2267 protein	1	Novosphingobium
Signal predicted by SignalP 3.0 HMM (Signal peptide probability 0.998) with cleavage site probability 0.831 at residue 25	1	Novosphingobium
2-hydroxyhepta-2,4-diene-1,7-dioate isomerase	1	Novosphingobium
Putative alpha helix chain	1	Novosphingobium
Signal predicted by SignalP 3.0 HMM (Signal peptide probability 0.901) with cleavage site probability 0.619 at residue 37	1	Novosphingobium
Starvation lipoprotein Slp paralog	1	Novosphingobium
truncated tnp gene of IS1328	1	Novosphingobium
88 pct identical to locus ECCIS accession X12587, required for cis-activation of oriR by the replication initation protein	1	Novosphingobium
Signal peptide predicted for R7K_018 by SignalP 2.0 HMM (Signal peptide probability 1.000) with cleavage site probability 0.999 between residues 22 and 23	1	Novosphingobium
3' end deleted; contains 4 internal deletions; 5' end intact	1	Novosphingobium
cobyrinic acid a,c-diamide synthase	1	Novosphingobium
IS66 Orf2 family protein	1	Novosphingobium
Signal predicted by SignalP 3.0 HMM (Signal peptide probability 0.988) with cleavage site probability 0.987 at residue 23	1	Ochrobactrum
arginase	1	Ochrobactrum
CRISPR repeat with sequence gtagtccccacgcgtgtggggatggaccg	1	Ochrobactrum
Signal predicted by SignalP 3.0 HMM (Signal peptide probability 1.000) with cleavage site probability 0.987 at residue 22	1	Ochrobactrum
cell surface protein	1	Ochrobactrum
Signal predicted by SignalP 2.0 HMM (Signal peptide probability 0.999) with cleavage site probability 0.875 at residue 22	1	Ochrobactrum
Signal predicted by SignalP 3.0 HMM (Signal peptide probability 0.914) with cleavage site probability 0.519 at residue 30	1	Ochrobactrum
Zinc resistance-associated protein ZraP	1	Ochrobactrum
Signal predicted by SignalP 3.0 HMM (Signal peptide probability 0.954) with cleavage site probability 0.953 at residue 48	1	Ochrobactrum
Signal predicted by SignalP 3.0 HMM; IMG reference gene:2509053386_SP	1	Ochrobactrum
Signal predicted by SignalP 2.0 HMM (Signal peptide probability 1.000) with cleavage site probability 0.527 at residue 29	1	Ochrobactrum
Signal predicted by SignalP 3.0 HMM (Signal peptide probability 0.678) with cleavage site probability 0.506 at residue 34	1	Ochrobactrum
Signal predicted by SignalP 3.0 HMM (Signal peptide probability 0.956) with cleavage site probability 0.863 at residue 37	1	Ochrobactrum
Pfam match to entry PF00303 thymidylat_synt, Thymidylate synthase, score 105.40, E-value 5.9e-28	1	Ochrobactrum
TPP riboswitch (thiamin pyrophosphate); similar to ReB01 [Rhizobium etli CFN 42]; functionally characterized small non-coding RNA; locus_tag AMC78_PD00250	1	Ochrobactrum
HMMPfam hit to PF01844, HNH endonuclease, score 3e-07	1	Ochrobactrum
predicted cleavage at residue 37	1	Ochrobactrum
Phage shock protein C	1	Oenococcus
DUF1440 domain-containing membrane protein	1	Oenococcus
Sodium/calcium exchanger family protein	1	Oenococcus
4 probable transmembrane helices predicted for pBt138 by TMHMM2.0	1	Oenococcus
Pfam match to entry PF00302 CAT, Chloramphenicol acetyltransferase, score 526.70, E-value 1.7e-154	1	Oenococcus
Two-component system sensor histidine kinase DSY4316	1	Oenococcus
Signal predicted by SignalP 3.0 HMM (Signal peptide probability 0.998) with cleavage site probability 0.587 at residue 23	1	Oenococcus
3 probable transmembrane helices predicted for SATW20_p1160 by TMHMM2.0 at aa 4-26, 46-65 and 80-102	1	Oenococcus
StbA	1	Oenococcus
Zinc ABC transporter, ATP-binding protein AdcC	1	Oenococcus
Holin-like protein CidA	1	Oenococcus
Signal predicted by SignalP 3.0 HMM (Signal peptide probability 0.755) with cleavage site probability 0.446 at residue 31	1	Oscillatoria
toxin of toxin-antitoxin type 1 system	1	Oscillatoria
hit to IS911 1..337 score: 1676 percent id: 99.70; IS911 element	1	Oscillatoria
Signal predicted by SignalP 3.0 HMM (Signal peptide probability 0.989) with cleavage site probability 0.466 at residue 42	1	Paenibacillus
FIG052964: hypothetical protein	1	Paenibacillus
putative transposase for IS660	1	Paenibacillus
ORF105	1	Paenibacillus
Signal predicted by SignalP 3.0 HMM; IMG reference gene:2631103824_SP	1	Paenibacillus
Hypothetical protein, specific for Vibrio	1	Paenibacillus
Signal predicted by SignalP 3.0 HMM (Signal peptide probability 1.000) with cleavage site probability 0.995 at residue 24	1	Pantoea
Uncharacterized protein YodD	1	Pantoea
sigma54 yhd00089p promoter; Putative transcription initiation.	1	Pantoea
Signal predicted by SignalP 2.0 HMM (Signal peptide probability 1.000) with cleavage site probability 0.990 at residue 23	1	Pantoea
Diacetyl/L-xylulose reductase (EC 1.1.1.10)	1	Pantoea
NADH oxidoreductase for hydroxylamine reductase	1	Pantoea
putative SimX4 homolog	1	Pantoea
antitoxin	1	Pantoea
LSU ribosomal protein P1/P2 (L7p/L12p)	1	Pantoea
sensor domain-containing diguanylate cyclase	1	Pantoea
Signal predicted by SignalP 3.0 HMM (Signal peptide probability 0.993) with cleavage site probability 0.512 at residue 28	1	Pantoea
HMMPfam hit to PF05662, Haemagglutinin, score 1.4e-05	1	Pantoea
Signal predicted by SignalP 3.0 HMM (Signal peptide probability 1.000) with cleavage site probability 0.936 at residue 31	1	Pantoea
Signal predicted by SignalP 3.0 HMM (Signal peptide probability 1.000) with cleavage site probability 0.972 at residue 18	1	Pantoea
TDP-N-acetylfucosamine:lipid II N-acetylfucosaminyltransferase (EC 2.4.1.325)	1	Pantoea
Signal predicted by SignalP 3.0 HMM (Signal peptide probability 0.997) with cleavage site probability 0.983 at residue 26	1	Pantoea
Signal predicted by SignalP 3.0 HMM (Signal peptide probability 0.992) with cleavage site probability 0.861 at residue 30	1	Paraburkholderia
Pfam match to entry PF00092 vwa, von Willebrand factor type A domain, score -13.7, E-value 0.0006	1	Paraburkholderia
sensory box/GGDEF domain protein	1	Pasteurella
Uncharacterized N-acetyltransferase YedL	1	Pasteurella
Pfam match to entry PF00872 Transpo_mutator, Transposase, Mutator family, score 59.30, E-value 5.5e-16	1	Pasteurella
Leucyl/phenylalanyl-tRNA--protein transferase (EC 2.3.2.6)	1	Pasteurella
Signal predicted by SignalP 2.0 HMM (Signal peptide probability 1.000) with cleavage site probability 0.646 at residue 21	1	Pasteurella
Signal predicted by SignalP 3.0 HMM (Signal peptide probability 0.992) with cleavage site probability 0.778 at residue 46	1	Pasteurella
Protein involved in stability of MscS mechanosensitive channel	1	Pasteurella
Signal predicted by SignalP 2.0 HMM (Signal peptide probability 1.000) with cleavage site probability 0.999 at residue 23	1	Pasteurella
Outer membrane beta-barrel assembly protein BamE	1	Pediococcus
3-phenylpropionate dioxygenase beta subunit (EC 1.14.1.-)	1	Pelagibaca
FIG004016: Uncharacterized protein YggN	1	Pelagibaca
Bis-[4Fe-4S] ferredoxin, HycF/HyfH/NuoI/CooX family	1	Pelagibaca
Fe(2+)/alpha-ketoglutarate-dependent dioxygenase LpxO	1	Pelagibaca
IS element 1479	1	Pelagibaca
Signal predicted by SignalP 2.0 HMM (Signal peptide probability 1.000) with cleavage site probability 0.981 at residue 24	1	Pelagibaca
FIG146212: Enoyl-CoA hydratase (EC 4.2.1.17)	1	Pelagibaca
IS30 family transposase, truncated pseudogene	1	Pelagibaca
similar to TnpA	1	Pelagibaca
Carbon starvation induced protein CsiD	1	Pelagibaca
Signal predicted by SignalP 3.0 HMM (Signal peptide probability 0.999) with cleavage site probability 0.917 at residue 37	1	Pelagibaca
Phage tail sheath protein	1	Pelagibaca
CRISPR repeat with sequence gtagtccccacgcgtgtggggatggacc	1	Pelagibaca
HMMPfam hit to PF07916, TraG_N, score 5.1e-231	1	Pelagibaca
Signal predicted by SignalP 3.0 HMM (Signal peptide probability 1.000) with cleavage site probability 0.999 at residue 24	1	Pelagibaca
Signal predicted by SignalP 3.0 HMM (Signal peptide probability 1.000) with cleavage site probability 0.574 at residue 41	1	Persicobacter
Signal predicted by SignalP 3.0 HMM (Signal peptide probability 0.952) with cleavage site probability 0.574 at residue 43	1	Phaeobacter
tra box	1	Phaeobacter
yib00013; insertion sequence:Transposase IS3/IS911	1	Phaeobacter
yib00017; insertion sequence:Transposase, mutator type	1	Phaeobacter
putative transcriptional activator ToxR	1	Photobacterium
Signal predicted by SignalP 3.0 HMM (Signal peptide probability 1.000) with cleavage site probability 0.847 at residue 21	1	Photobacterium
Signal predicted by SignalP 3.0 HMM (Signal peptide probability 0.693) with cleavage site probability 0.687 at residue 50	1	Photobacterium
FIG01121868: Possible membrane protein, Rv0205	1	Photobacterium
23 bp inverted repeat; 21/23 (91%) matches, 0 gaps	1	Photobacterium
Signal predicted by SignalP 3.0 HMM; IMG reference gene:2509438353_SP	1	Photobacterium
similar to the sequence of GenBank Accession Number AJ310778; CAT-B3	1	Phyllobacterium
Signal predicted by SignalP 2.0 HMM (Signal peptide probability 1.000) with cleavage site probability 0.661 at residue 33	1	Phyllobacterium
muconate lactonizing enzyme	1	Phyllobacterium
3 probable transmembrane helices predicted for Unknown_CDS by TMHMM2.0 at aa 27-45, 60-82 and 89-111	1	Phyllobacterium
IncD iterons	1	Phyllobacterium
Putative chromosome segregation SMC protein	1	Phyllobacterium
single stranded origin	1	Piscirickettsia
Penicillin-insensitive transglycosylase (EC 2.4.2.-) & transpeptidase PBP-1C	1	Piscirickettsia
3 probable transmembrane helices predicted for EAM_P20054 by TMHMM2.0 at aa 128-150, 175-194 and 327-349	1	Piscirickettsia
Uncharacterized protein YjiS	1	Piscirickettsia
Uncharacterized protein EF_3205	1	Piscirickettsia
Complete genome; segment 6/17	1	Piscirickettsia
Exonuclease	1	Piscirickettsia
lysine transporter LysE	1	Piscirickettsia
remnant of insB of IS1	1	Piscirickettsia
HMMPfam hit to PF00482, Bacterial type II secretion system protein F, score 2e-08	1	Piscirickettsia
Colanic acid biosynthesis acetyltransferase WcaB (EC 2.3.1.-)	1	Piscirickettsia
antitoxin epsilon	1	Planktothrix
Uncharacterized membrane protein YahN	1	Planococcus
Predicted helix-turn-helix motif with score 1176.000, SD 3.19 at aa 152-173, sequence WKLRDLADYLYMSESLIKKKLL	1	Planococcus
FIG005986: HD family hydrolase	1	Planococcus
Signal predicted by SignalP 3.0 HMM (Signal peptide probability 0.997) with cleavage site probability 0.607 at residue 32	1	Planococcus
3-phenylpropionate dioxygenase, alpha subunit (EC 1.14.12.19)	1	Planococcus
Signal predicted by SignalP 3.0 HMM (Signal peptide probability 1.000) with cleavage site probability 0.871 at residue 26	1	Planococcus
Pfam match to entry PF00165 HTH_AraC, score 11.9, E-value 0.14	1	Planococcus
CRISPR repeat with sequence gggctcatccccgcgtgcgcggggagcac	1	Planococcus
FIG00393399: hypothetical protein	1	Planococcus
25 bp Brown's inverted repeat of mercury resistance transposon Tn5718	1	Planococcus
PS00013 Prokaryotic membrane lipoprotein lipid attachment site.	1	Planococcus
methyl-accepting chemotaxis protein	1	Planococcus
truncated IS2-like insertion sequence	1	Planococcus
Purine nucleoside ABC transporter, permease protein 1	1	Planococcus
HMMPfam hit to PF07296, TraP, score 4.4e-107	1	Planococcus
Signal predicted by SignalP 3.0 HMM (Signal peptide probability 0.998) with cleavage site probability 0.992 at residue 25	1	Planococcus
IMG reference gene:2545823587_SP; Signal predicted by SignalP 3.0 HMM	1	Planococcus
helix-turn-helix domain protein	1	Planococcus
originally known as IS1	1	Planococcus
truncated insertion sequence IS2	1	Planococcus
3-oxoacyl-ACP synthase	1	Planococcus
gene cassette recombination site; 59-bp element	1	Planococcus
similar to small nucleolar RNA snR69	1	Planococcus
Phosphocarrier protein, nitrogen regulation associated	1	Planococcus
Sporulation regulatory protein WhiD	1	Planococcus
Signal predicted by SignalP 3.0 HMM (Signal peptide probability 0.884) with cleavage site probability 0.768 at residue 29	1	Planococcus
Signal predicted by SignalP 3.0 HMM (Signal peptide probability 1.000) with cleavage site probability 0.623 at residue 25	1	Planococcus
Flavin reductase-like, FMN-binding	1	Planococcus
Type IV pilus biogenesis protein PilE	1	Planococcus
poly (glycerol-phosphate) alpha-glucosyltransferase	1	Planococcus
Signal peptide predicted for pBt133 by SignalP 2.0 HMM (Signal peptide probabilty 0.980) with cleavage site probability 0.371 between residues 34 and 35	1	Planococcus
Signal peptide predicted for EAM_P20063 by SignalP 2.0 HMM (Signal peptide probability 0.969) with cleavage site probability 0.447 between residues 28 and 29	1	Planococcus
HMMPfam hit to PF04393, DUF535, score 5.7e-149	1	Planococcus
Small nucleolar RNA snR69	1	Planococcus
CRISPR repeat with sequence aacctaaacactttgtgtatttaaa	1	Planococcus
Uncharacterized protein BA0167	1	Planococcus
Signal predicted by SignalP 3.0 HMM (Signal peptide probability 0.944) with cleavage site probability 0.424 at residue 37	1	Planococcus
2 probable transmembrane helices predicted for EC042_pAA092 by TMHMM2.0 at aa 19-41 and 106-128	1	Planococcus
one of the terminal repeats of insertion sequence IS2. The other terminal repeat, generally located downstream of the res gene, is not present in the plasmid. As the terminal part of the res gene was not found presumibly the terminal repeat was also lost	1	Planococcus
tRNA-Pseudo-GTT	1	Planococcus
predicted cleavage at residue 38	1	Planococcus
orf gene cassette	1	Polaromonas
site-specific integrase	1	Polaromonas
Uncharacterized protein YjaH	1	Polaromonas
Signal predicted by SignalP 2.0 HMM (Signal peptide probability 0.950) with cleavage site probability 0.252 at residue 24	1	Polaromonas
Membrane-associated protein containing RNA-binding TRAM domain and ribonuclease PIN-domain, YacL B.subtilis ortholog	1	Polaromonas
transporter	1	Polaromonas
Signal predicted by SignalP 3.0 HMM (Signal peptide probability 1.000) with cleavage site probability 0.934 at residue 20	1	Polaromonas
Signal predicted by SignalP 3.0 HMM; IMG reference gene:2631103466_SP	1	Polaromonas
Trans-acting regulatory protein hvrA	1	Polaromonas
Signal predicted by SignalP 3.0 HMM (Signal peptide probability 1.000) with cleavage site probability 0.970 at residue 29	1	Polaromonas
Cytochrome c553-like	1	Polaromonas
yib00005; insertion sequence:Transposase, IS66	1	Polaromonas
Signal predicted by SignalP 2.0 HMM (Signal peptide probability1.000) with cleavage site probability 0.821 at residue 43	1	Polaromonas
ISCR14	1	Polaromonas
Signal predicted by SignalP 2.0 HMM (Signal peptide probability1.000) with cleavage site probability 0.778 at residue 48	1	Polaromonas
IncD (sopC) repeat	1	Polaromonas
Signal predicted by SignalP 2.0 HMM (Signal peptide probability1.000) with cleavage site probability 0.862 at residue 29	1	Polaromonas
CpmK protein	1	Polaromonas
CRISPR repeat with sequence gtttccgtccccgtgaaggggaagtgaattgaaacc	1	Proteus
autoinducer synthesis protein	1	Proteus
HMMPfam hit to PF01757, Acyltransferase family, score 7.5e-23	1	Proteus
CRISPR region with repeat gtttccgtccccgtgaaggggaagtgaattgaaacc	1	Proteus
addiction module antidote protein, HigA family	1	Proteus
FIG00519347: Ribonucleotide reductase-like protein	1	Proteus
HMMPfam hit to PF00665, rve, score 1.4e-42	1	Proteus
Signal predicted by SignalP 2.0 HMM (Signal peptide probabilty 1.000) with cleavage site probability 0.939 at residue 31	1	Proteus
9 probable transmembrane helices predicted for EAM_P20058 by TMHMM2.0 at aa 9-27, 42-64, 85-107, 138-160, 165-187, 202-224, 231-253, 257-279 and 319-341	1	Proteus
Signal predicted by SignalP 3.0 HMM (Signal peptide probability 1.000) with cleavage site probability 0.999 at residue 22	1	Proteus
serine/threonine protein kinase	1	Providencia
IncFIB iterons	1	Providencia
Uncharacterized protein STM4317	1	Providencia
Similar to hypothetical protein; predicted non-functional due to truncation	1	Providencia
Photosystem II 13 kDa protein Psb28 (PsbW)	1	Providencia
Tol biopolymer transport system, TolR protein	1	Providencia
potential frameshift: common BLAST hit: gi|407684989|ref|YP_006800163.1| catechol 1,2-dioxygenase	1	Providencia
sulfite oxidase homolog	1	Providencia
Phage tail assembly	1	Providencia
Omega binding site	1	Providencia
HMMPfam hit to PF01548, Transposase_9, score 1.4e-27	1	Providencia
H	1	Pseudomonas
Signal predicted by SignalP 2.0 HMM (Signal peptide probability 1.000) with cleavage site probability 0.907 at residue 19	1	Pseudomonas
Flp pilus assembly surface protein TadF, ATP/GTP-binding motif	1	Pseudomonas
transposase (pseudogene)	1	Pseudomonas
hit to IS1414 1054..1123 score: 314 percent id: 94.29	1	Pseudomonas
Signal predicted by SignalP 3.0 HMM (Signal peptide probability 1.000) with cleavage site probability 0.774 at residue 22	1	Pseudomonas
putative glycine-rich protein	1	Pseudomonas
Pfam match to entry PF00165 HTH_2, Bacterial regulatory helix-turn-helix proteins, araC family, score 123.30, E-value 4.5e-33	1	Pseudomonas
UPF0114 protein YqhA	1	Pseudomonas
CRISPR repeat with sequence attaaaccttaacactatgtgtaataaaga	1	Pseudomonas
HMMPfam hit to PF08360, TetR_C_5, score 6.8e-88	1	Pseudomonas
ProfileScan hit to PS50148, Pyridoxalphosphate dependent enzymes.	1	Psychrobacter
hit to repeat_unit 418..611 score: 486 percent id: 75.26	1	Psychrobacter
FIG011945: O-methyltransferase family protein	1	Psychrobacter
Signal predicted by SignalP 3.0 HMM; IMG reference gene:2504129519_SP	1	Psychrobacter
similar to Yersinia intermedia insertion sequence IS1635.1 (EMBL:Y18002) at DNA level	1	Psychrobacter
Superoxide dismutase [Mn] (EC 1.15.1.1); Superoxide dismutase [Fe] (EC 1.15.1.1)	1	Psychrobacter
ORF12	1	Rahnella
HMMPfam hit to PF06970, RepA_N, score 2.3e-50	1	Rahnella
Signal predicted by SignalP 3.0 HMM (Signal peptide probability 0.999) with cleavage site probability 0.772 at residue 30	1	Rahnella
HMMPfam hit to PF02534, TraG, score 0.00062	1	Rahnella
Pfam match to entry PF02342 TerD, Bacterial stress protein, score 143.4, E-value 2.5e-40	1	Rahnella
Lambdoid phage Rac integrase	1	Rahnella
Signal predicted by SignalP 2.0 HMM (Signal peptide probability 0.999) with cleavage site probability 0.477 at residue 25	1	Rahnella
Phosphoadenylyl-sulfate reductase [thioredoxin] (EC 1.8.4.8)	1	Rahnella
Signal predicted by SignalP 3.0 HMM (Signal peptide probability 1.000) with cleavage site probability 0.999 at residue 52	1	Rahnella
Signal predicted by SignalP 3.0 HMM (Signal peptide probability 0.890) with cleavage site probability 0.871 at residue 52	1	Rahnella
HAD phosphatase YigL	1	Rahnella
Signal predicted by SignalP 3.0 HMM (Signal peptide probability 0.996) with cleavage site probability 0.983 at residue 24	1	Rahnella
HMMPfam hit to PF02195, ParB-like nuclease domain, score 6.4e-09	1	Rahnella
Xyloglucanase (EC 3.2.1.155)	1	Rahnella
dim6/ntab flavoprotein family	1	Rahnella
DNA-binding protein Fis	1	Rahnella
Minor fimbrial subunit StfF	1	Rahnella
Predicted helix-turn-helix motif with score 1697.000, SD 4.97 at aa 47-68, sequence RNISQLSKETGMSREGIYKALS	1	Rahnella
disulfide bond formation protein B	1	Rahnella
Signal predicted by SignalP 3.0 HMM; IMG reference gene:2505788937_SP	1	Rahnella
Amidohydrolase AmhX	1	Rahnella
Signal predicted by SignalP 2.0 HMM (Signal peptide probabilty 0.974) with cleavage site probability 0.471 at residue 40	1	Ralstonia
Signal predicted by SignalP 3.0 HMM (Signal peptide probability 0.925) with cleavage site probability 0.848 at residue 42	1	Ralstonia
ORF78	1	Ralstonia
ClpS-like protein SMc02694	1	Ralstonia
Rhodanese-related sulfurtransferase, 1 domain	1	Ralstonia
Nitrogenase-associated protein NifO	1	Ralstonia
Flagellar hook-length control protein fliK	1	Ralstonia
Alcohol dehydrogenase, class IV	1	Ralstonia
yib00032; insertion sequence:Transposase IS3/IS911	1	Ralstonia
polyphosphate kinase	1	Ralstonia
UDP-4-amino-4-deoxy-L-arabinose formyltransferase (EC 2.1.2.13)	1	Ralstonia
Signal predicted by SignalP 3.0 HMM (Signal peptide probability 0.967) with cleavage site probability 0.420 at residue 25	1	Ralstonia
Signal predicted by SignalP 3.0 HMM (Signal peptide probability 1.000) with cleavage site probability 0.970 at residue 31	1	Ralstonia
1 probable transmembrane helix predicted for pCS0013 by TMHMM2.0 at aa 32-54	1	Ralstonia
PTS system, maltose and glucose-specific IIC component / PTS system, maltose and glucose-specific IIB component (EC 2.7.1.208)	1	Ralstonia
Nitroimidazol reductase NimA	1	Ralstonia
gcvT element as predicted by Rfam (RF00504), score 59.79	1	Raoultella
Bll3657 protein	1	Raoultella
Uncharacterized protein YneG	1	Raoultella
FIG00697578: hypothetical protein	1	Raoultella
Firmicutes ribosomal L7Ae family protein	1	Raoultella
Signal predicted by SignalP 3.0 HMM (Signal peptide probability 1.000) with cleavage site probability 0.990 at residue 26	1	Raoultella
element 622; E622; MFC01	1	Raoultella
HMMPfam hit to PF00392, Bacterial regulatory proteins, gntR family, score 2.1e-10	1	Raoultella
Pfam match to entry PF02342 TerD, Bacterial stress protein, score 128.4, E-value 8.7e-36	1	Raoultella
Uncharacterized Fe-S protein in siderophore biosynthesis operon	1	Raoultella
CRISPR repeat with sequence atccgccccgcccgcgcgggggtcg	1	Raoultella
Signal predicted by SignalP 3.0 HMM (Signal peptide probability 0.999) with cleavage site probability 0.502 at residue 31	1	Raoultella
85 pct identical (nt) to Pseudomonas putida AB004059	1	Raoultella
Signal predicted by SignalP 3.0 HMM (Signal peptide probability 0.737) with cleavage site probability 0.736 at residue 23	1	Raoultella
Uncharacterized protein STM4505	1	Raoultella
vir box	1	Rhizobium
FIG00820927: hypothetical protein	1	Rhizobium
Signal predicted by SignalP 3.0 HMM (Signal peptide probability 0.935) with cleavage site probability 0.428 at residue 23	1	Rhizobium
COG0531: Amino acid transporters	1	Rhizobium
Signal predicted by SignalP 3.0 HMM (Signal peptide probability 0.986) with cleavage site probability 0.593 at residue 26	1	Rhizobium
transposase (fragment)	1	Rhizobium
Biphenyl 2,3-dioxygenase, ferredoxin component	1	Rhizobium
Surface presentation of antigens protein SpaR; Type III secretion inner membrane protein (YscT,HrcT,SpaR,EscT,EpaR1,homologous to flagellar export components)	1	Rhizobium
Signal predicted by SignalP 3.0 HMM (Signal peptide probability 1.000) with cleavage site probability 0.996 at residue 21	1	Rhizobium
Site-specific DNA-methyltransferase	1	Rhizobium
Signal predicted by SignalP 3.0 HMM (Signal peptide probability 0.998) with cleavage site probability 0.996 at residue 36	1	Rhizobium
FIG006285: ICC-like protein phosphoesterase	1	Rhizobium
Signal predicted by SignalP 3.0 HMM (Signal peptide probability 0.999) with cleavage site probability 0.996 at residue 22	1	Rhizobium
Signal predicted by SignalP 3.0 HMM; IMG reference gene:2631098332_SP	1	Rhizobium
Signal predicted by SignalP 3.0 HMM (Signal peptide probability 1.000) with cleavage site probability 0.994 at residue 27	1	Rhizobium
3 probable transmembrane helices predicted for EC042_pAA097 by TMHMM2.0 at aa 29-51, 77-94 and 101-120	1	Rhizobium
Signal predicted by SignalP 3.0 HMM (Signal peptide probability 1.000) with cleavage site probability 0.971 at residue 39	1	Rhizobium
Rhodanese domain protein	1	Rhizobium
IS element Xac2	1	Rhizobium
Glucosamine kinase GpsK (EC 2.7.1.8)	1	Rhizobium
Signal predicted by SignalP 3.0 HMM (Signal peptide probability 0.989) with cleavage site probability 0.984 at residue 39	1	Rhizobium
SM2011_b20739; corresponds to SMb20739; RIME	1	Rhizobium
4,5-DOPA dioxygenase extradiol (EC 1.13.11.29), but not physiological substrate	1	Rhizobium
Signal predicted by SignalP 3.0 HMM (Signal peptide probability 0.902) with cleavage site probability 0.867 at residue 21	1	Rhizobium
Putative Regulatory binding site for NodD	1	Rhizobium
Signal predicted by SignalP 3.0 HMM (Signal peptide probability 0.960) with cleavage site probability 0.945 at residue 59	1	Rhizobium
Extensin-like protein precursor	1	Rhodobacter
similar to IS66 family insertion sequence transposase ISRm2_aa2	1	Rhodobacter
Signal predicted by SignalP 3.0 HMM (Signal peptide probability 1.000) with cleavage site probability 0.998 at residue 26	1	Rhodobacter
Signal predicted by SignalP 3.0 HMM (Signal peptide probability 1.000) with cleavage site probability 1.000 at residue 32	1	Rhodobacter
NreA-like protein clustered with nickel/cobalt efflux transporter RcnA	1	Rhodobacter
1 probable transmembrane helix predicted for p948.0610 by TMHMM2.0 at aa 4-26	1	Rhodobacter
Signal predicted by SignalP 3.0 HMM; IMG reference gene:2631098337_SP	1	Rhodobacter
Epoxide hydrolase, N-terminal	1	Rhodobacter
SopB protein binding site	1	Rhodobacter
YjbR family protein	1	Rhodobacter
yib00015; insertion sequence:transposase protein	1	Rhodobacter
FIG00983573: hypothetical protein	1	Rhodobacter
Biotin carboxyl carrier protein of Propionyl-CoA carboxylase	1	Rhodobacter
PROBABLE REMNANT OF A TRANSPOSASE GENE PROTEIN	1	Rhodobacter
Signal predicted by SignalP 3.0 HMM (Signal peptide probability 0.989) with cleavage site probability 0.556 at residue 38	1	Rhodococcus
Hypothetical protein in cluster with At3g50560-like gene family	1	Rhodococcus
Signal predicted by SignalP 3.0 HMM; IMG reference gene:2506485725_SP	1	Rhodococcus
Signal predicted by SignalP 2.0 HMM (Signal peptide probability 0.642) with cleavage site probability 0.578 at residue 20	1	Rhodococcus
Signal predicted by SignalP 3.0 HMM (Signal peptide probability 1.000) with cleavage site probability 0.994 at residue 25	1	Rhodococcus
Signal predicted by SignalP 3.0 HMM; IMG reference gene:2503797713_SP	1	Rhodococcus
Predicted helix-turn-helix motif with score 1016.000, SD 2.65 at aa 227-248, sequence FSQQLAYEQLRIARETLKNYQQ	1	Rhodococcus
Signal predicted by SignalP 3.0 HMM (Signal peptide probability 0.997) with cleavage site probability 0.982 at residue 32	1	Rhodococcus
Signal predicted by SignalP 3.0 HMM (Signal peptide probability 0.936) with cleavage site probability 0.791 at residue 30	1	Rhodococcus
Phosphonate ABC transporter ATP-binding protein	1	Rhodococcus
Signal predicted by SignalP 3.0 HMM (Signal peptide probability 0.998) with cleavage site probability 0.946 at residue 26	1	Rhodococcus
ORF19	1	Rhodococcus
Pfam match to entry PF02321 OEP, Outer membrane efflux protein, score 157.7, E-value 1.3e-44	1	Rhodococcus
type-F conjugative transfer system protein TrbI	1	Rhodococcus
2 probable transmembrane helices predicted for pCoo122 by TMHMM2.0 at aa 3-25 and 40-57	1	Rhodococcus
CO dehydrogenases maturation factor, CoxF family	1	Rhodococcus
Signal predicted by SignalP 3.0 HMM (Signal peptide probability 0.990) with cleavage site probability 0.591 at residue 29	1	Rhodococcus
Modification methylase PaeR7I (EC 2.1.1.72)	1	Rhodococcus
first transferred gene is vcrx001 (MobI)	1	Rhodococcus
Phage protein Mup26	1	Rhodococcus
Isopenicillin N synthase	1	Rhodococcus
CRISPR region with repeat gtctgccccgcccgcgcgggggtcgctc	1	Rhodovulum
Phage head, head-DNA stabilization protein D	1	Rhodovulum
Outer membrane autotransporter barrel	1	Rhodovulum
PduL-like protein clustered with choline trimethylamine-lyase	1	Rhodovulum
IncN iterons	1	Rhodovulum
Predicted helix-turn-helix motif with score 1364.000, SD 3.83 at aa 64-85, sequence VGCRATARIMGVGLNTILRHLK	1	Rhodovulum
Pfam match to entry PF03811 Ins_element1, score 239.4, E-value 6.5e-69	1	Rhodovulum
Signal predicted by SignalP 2.0 HMM (Signal peptide probabilty 0.680) with cleavage site probability 0.340 at residue 23	1	Rhodovulum
Signal predicted by SignalP 3.0 HMM; IMG reference gene:2631103457_SP	1	Rhodovulum
LSU ribosomal protein L9p	1	Rhodovulum
EutJ-like protein clustered with choline trimethylamine-lyase	1	Rhodovulum
Small secreted protein of WXG100 family, Type VII secretion target	1	Rhodovulum
sigma54 cpxP1 pseudogenep promoter; Putative transcription initiation.	1	Rhodovulum
Signal predicted by SignalP 3.0 HMM; IMG reference gene:2509053368_SP	1	Rhodovulum
Signal predicted by SignalP 3.0 HMM (Signal peptide probability 1.000) with cleavage site probability 0.988 at residue 26	1	Rhodovulum
hydroxypyruvate isomerase	1	Rhodovulum
Hydroxyproline-rich glycoprotein DZ-HRGP precursor	1	Rhodovulum
UPF0213 protein YhbQ	1	Rhodovulum
ISSen4	1	Rhodovulum
Signal predicted by SignalP 3.0 HMM (Signal peptide probability 1.000) with cleavage site probability 0.979 at residue 26	1	Rhodovulum
putative siderophore-interacting protein	1	Rhodovulum
Signal predicted by SignalP 3.0 HMM (Signal peptide probability 0.698) with cleavage site probability 0.550 at residue 42	1	Rhodovulum
Signal predicted by SignalP 3.0 HMM (Signal peptide probability 0.993) with cleavage site probability 0.859 at residue 25	1	Rhodovulum
6 probable transmembrane helices predicted for EAM_P20060 by TMHMM2.0 at aa 4-23, 44-66, 81-103, 115-137, 152-174 and 181-203	1	Rhodovulum
CRISPR repeat with sequence gtctgccccgcccgcgcgggggtcgctc	1	Rhodovulum
Signal predicted by SignalP 3.0 HMM (Signal peptide probability 0.981) with cleavage site probability 0.555 at residue 36	1	Rhodovulum
colicin	1	Rhodovulum
shufflon system plasmid conjugative transfer pilus tip adhesin PilV	1	Rhodovulum
Pfam match to entry PF00403 HMA, Heavy-metal-associated domain, score 87.1, E-value 2.3e-23	1	Rhodovulum
ORF B	1	Rhodovulum
ORF29	1	Rhodovulum
beta-glucosidase (EC 3.2.1.21) @ beta-D-fucosidase (EC 3.2.1.38)	1	Rhodovulum
IS30	1	Rhodovulum
Msl4947 protein	1	Rhodovulum
UPF0758 protein YkfG	1	Rhodovulum
Signal predicted by SignalP 2.0 HMM (Signal peptide probabilty 1.000) with cleavage site probability 0.611 at residue 29	1	Rhodovulum
CRISPR repeat with sequence gttgaaatttcactaactccctatgagggattgaaac	1	Rickettsia
Putative xylanase/chitin deacetylase	1	Rickettsia
Similar to hypothetical protein; nonfunctional due to frameshift	1	Rickettsia
Forward repeat found by REPuter: cttattaacttattaacttattaacttatta	1	Rickettsia
Transforming growth factor-beta induced protein IG-H3 precursor	1	Rickettsia
Transcriptional regulator of beta-glucosides utilization, LacI family	1	Rickettsia
Predicted regulator of mannoside utilization, LacI family	1	Rickettsia
Hypothetical protein SAV2296	1	Rickettsia
Appr-1-p processing enzyme family domain protein	1	Rickettsia
Putative reductoisomerase in siderophore biosynthesis gene cluster	1	Rickettsia
Signal predicted by SignalP 3.0 HMM (Signal peptide probability 1.000) with cleavage site probability 0.650 at residue 27	1	Rickettsia
Pfam match to entry PF03526.3 Microcin, score 22.5, E-value 7.6e-06	1	Riemerella
inverted repeat; 17/17 (100%) matches, 0 gaps	1	Riemerella
relaxation region	1	Riemerella
RNA chaperone ProQ	1	Riemerella
similar to IS630 family insertion sequence transposase ISRel6_aa3 N-terminal domain	1	Riemerella
putative membrane prtotein	1	Riemerella
Signal predicted by SignalP 3.0 HMM (Signal peptide probability 1.000) with cleavage site probability 0.970 at residue 30	1	Riemerella
Uncharacterized protein YueH	1	Riemerella
Putative multicopper oxidases	1	Riemerella
palindrome	1	Riemerella
RNA-directed DNA polymerase	1	Riemerella
HMMPfam hit to PF00403, HMA, score 9.7e-12	1	Riemerella
DNA damage-inducible SOS regulon protein	1	Riemerella
IS1c; 95% similar (nt) to V00609	1	Roseomonas
Regulator of polyketide synthase expression	1	Roseomonas
Signal predicted by SignalP 3.0 HMM (Signal peptide probability 1.000) with cleavage site probability 0.721 at residue 27	1	Roseomonas
Signal predicted by SignalP 3.0 HMM (Signal peptide probability 0.794) with cleavage site probability 0.770 at residue 42	1	Roseomonas
Uncharacterized protein YcgJ	1	Roseomonas
Signal predicted by SignalP 3.0 HMM (Signal peptide probability 0.644) with cleavage site probability 0.517 at residue 29	1	Roseomonas
truncated at both ends	1	Roseomonas
Signal predicted by SignalP 3.0 HMM (Signal peptide probability 0.893) with cleavage site probability 0.828 at residue 23	1	Roseomonas
Signal predicted by SignalP 2.0 HMM (Signal peptide probability 1.000) with cleavage site probability 1.000 at residue 22	1	Roseomonas
Signal predicted by SignalP 3.0 HMM; IMG reference gene:2509053388_SP	1	Roseomonas
HpcH/HpaI aldolase	1	Roseomonas
Bacteriophage FIG00603330: hypothetical protein	1	Roseomonas
Signal predicted by SignalP 3.0 HMM (Signal peptide probability 0.936) with cleavage site probability 0.871 at residue 36	1	Roseomonas
product: uncharacterized protein (nonfunctional); gene has an in-frame stop codon	1	Roseomonas
Protein gp51 [Bacteriophage A118]	1	Runella
ORF81	1	Sagittula
Repeat Ic; similar to Repeat Ia and Repeat Ib; may contain a ssDNA initiation site of RNA transcription; similar to Frpo	1	Salinibacter
CRISPR repeat with sequence gtcgcaatccccttacggggctcaatcccttgcaac	1	Salinibacter
similar to thiol/disulfide interchange protein	1	Salipiger
Mll4708 protein	1	Salipiger
sigma54 ypf00235p promoter; Putative transcription initiation.	1	Salipiger
Signal predicted by SignalP 2.0 HMM (Signal peptide probability 1.000) with cleavage site probability 0.990 at residue 26	1	Salipiger
Oxygen-independent coproporphyrinogen-III oxidase-like protein YggW	1	Salipiger
iteron 7	1	Salipiger
based on oriented RNAseq data; TR Nodule	1	Salipiger
IS30 family insertion sequence transposase/integrase catalytic core domain mobile element	1	Salipiger
Signal predicted by SignalP 3.0 HMM (Signal peptide probability 0.998) with cleavage site probability 0.852 at residue 24	1	Salipiger
Secretion system chaparone SscA	1	Salipiger
FIG137877: Hypothetical protein in pyoverdin gene cluster	1	Salipiger
truncated sapA gene	1	Salipiger
ORF27	1	Salipiger
ORF8	1	Salipiger
HMMPfam hit to PF00563, EAL domain, score 2.7e-07	1	Salmonella
Tn1722 partial res site	1	Salmonella
nikA protein	1	Salmonella
HMMPfam hit to PF02195, ParBc, score 3.6e-28	1	Salmonella
pseudoknot of the regulatory region of the repBA gene, PK-repBA; BB745_05339	1	Salmonella
Putative metal-dependent hydrolase YfiT	1	Salmonella
Repeat R4	1	Salmonella
phosphosugar-binding transcriptional regulator, putative	1	Salmonella
ORF30	1	Salmonella
LSU ribosomal protein L2p (L8e)	1	Salmonella
Signal predicted by SignalP 3.0 HMM (Signal peptide probability 0.952) with cleavage site probability 0.950 at residue 25	1	Salmonella
UPF0260 protein YcgN	1	Salmonella
capsid portal protein	1	Salmonella
protein of unknown function DUF45	1	Salmonella
molecular chaperone GroEL	1	Salmonella
UPF0438 protein YifE	1	Scytonema
Pfam match to entry PF00665 rve, score 101.0, E-value 3e-27	1	Scytonema
HMMPfam hit to PF05775, AfaD, score 8.9e-104	1	Scytonema
Ferric enterobactin-binding periplasmic protein FepB (TC 3.A.1.14.2)	1	Scytonema
left flank of genetic cassette of 3 ORFs similar to PA2566, PA2565 and PA2564 (Pseudomonas aeruginosa PAO)	1	Scytonema
Signal predicted by SignalP 3.0 HMM; IMG reference gene:2504682362_SP	1	Scytonema
Pfam match to entry PF00665 rve, Integrase core domain, score 85.4, E-value 8.4e-23	1	Scytonema
colicin-B	1	Scytonema
Nucleotidyl transferase possibly involved in threonylcarbamoyladenosine formation	1	Secundilactobacillus
Putative efflux system component YhbJ	1	Secundilactobacillus
conserved lactococcal palindromic sequence; CNS	1	Secundilactobacillus
CRISPR repeat with sequence gtttcaatccacgcctccgcgaaggaggcgac	1	Secundilactobacillus
tRNA-like structure	1	Secundilactobacillus
MerP	1	Selenomonas
hit to repeat_unit 541..733 score: 735 percent id: 88.60	1	Selenomonas
contains replication initiation protein (Interpro|IPR003446, Biological Process: plasmid maintenance (GO:0006276))	1	Selenomonas
Phage tail tube protein Mup40, M	1	Serratia
Signal predicted by SignalP 3.0 HMM (Signal peptide probability 0.831) with cleavage site probability 0.816 at residue 39	1	Serratia
Zinc-binding oxidoreductase	1	Serratia
4'-phosphopantetheinyl transferase (EC 2.7.8.-) [enterobactin] siderophore	1	Serratia
HMMPfam hit to PF05713, Bacterial mobilisation protein (MobC), score 4.7e-20	1	Serratia
Signal predicted by SignalP 3.0 HMM (Signal peptide probability 0.984) with cleavage site probability 0.844 at residue 37	1	Serratia
repeated at 43362..43810	1	Serratia
second copy of 3'-conserved segment (3'-CS)	1	Serratia
Pfam match to entry PF02342 TerD, Bacterial stress protein, score 261.9, E-value 5.6e-76	1	Serratia
potential frameshift: common BLAST hit: gi|407684995|ref|YP_006800169.1| coenzyme A transferase	1	Serratia
IS6100 is similar to the sequence of GenBank Accession Number D20964; interrupted by IS26 (IS46b)	1	Serratia
Pfam match to entry PF01609 Transposase_11, Transposase DDE domain, score 157.3, E-value 1.7e-44	1	Serratia
Methoxyneurosporene dehydrogenase (EC 1.14.99.-)	1	Serratia
Pfam match to entry PF00403 HMA, Heavy-metal-associated domain, score 90.10, E-value 2.8e-24	1	Serratia
Signal predicted by SignalP 2.0 HMM (Signal peptide probability1.000) with cleavage site probability 0.835 at residue 39	1	Serratia
Pfam match to entry PF04393 DUF535, score 499.4, E-value 3.4e-147	1	Shewanella
attI1: integron-associated recombination site recognized by IntI1	1	Shewanella
replication of plasmid	1	Shewanella
Subclass B1 beta-lactamase (EC 3.5.2.6) => VIM family	1	Shewanella
Probable acyltransferase YihG	1	Shewanella
Pfam match to entry PF00565 SNase, Staphylococcal nuclease homologues, score 120.60, E-value 2.9e-32	1	Shewanella
Signal predicted by SignalP 3.0 HMM (Signal peptide probability 0.987) with cleavage site probability 0.417 at residue 40	1	Shewanella
Crp family transcriptional regulatory protein	1	Shewanella
yib00019; insertion sequence:transposase protein	1	Shewanella
Steroid 5-alpha reductase, C-terminal domain	1	Shewanella
cobalamin biosynthesis protein CbiX	1	Shewanella
L-ascorbate-6-phosphate lactonase UlaG	1	Shewanella
IR-L of IS6100	1	Shewanella
IS3.1	1	Shewanella
Signal predicted by SignalP 3.0 HMM (Signal peptide probability 0.986) with cleavage site probability 0.814 at residue 30	1	Shewanella
IS256 family transposase	1	Shewanella
Hydrolase (HAD superfamily), YqeK	1	Shigella
PF-49 plasmid partition protein pseudogene; frame shift and truncated	1	Shigella
Signal predicted by SignalP 3.0 HMM (Signal peptide probability 1.000) with cleavage site probability 0.937 at residue 26	1	Shigella
Predicted helix-turn-helix motif with score 1328.000, SD 3.71 at aa 45-66, sequence AAICSIAPKIGCTPETLRVWVR	1	Shigella
Signal peptide predicted for EC042_pAA077 by SignalP 2.0 HMM (Signal peptide probability 1.000) with cleavage site probability 0.989 between residues 20 and 21	1	Shigella
Signal predicted by SignalP 3.0 HMM (Signal peptide probability 0.871) with cleavage site probability 0.775 at residue 38	1	Shigella
CRISPR region with repeat gtattaatcaaactatattagttataaat	1	Shigella
ORF39	1	Shigella
Signal predicted by SignalP 3.0 HMM (Signal peptide probability 0.996) with cleavage site probability 0.919 at residue 24	1	Shigella
similar to the sequence of GenBank Accession Number of AB103092; nonfunctional transposase due to the insertion of ISEcp1/CTX element	1	Shigella
Possible RuBisCo chaperonin RbcX	1	Shigella
recombination point; repeat 1; similar to Acinetobacter baumannii strain MAD in GenBank Accession Number AY665723	1	Shigella
Signal predicted by SignalP 3.0 HMM (Signal peptide probability 0.892) with cleavage site probability 0.427 at residue 28	1	Shigella
Signal predicted by SignalP 2.0 HMM (Signal peptide probabilty 1.000) with cleavage site probability 0.996 at residue 22	1	Shigella
6-pyruvoyl-tetrahydropterin synthase related protein	1	Shigella
yib00041; insertion sequence:transposase ISRm10-1	1	Shigella
putative group II catalytic intron	1	Shigella
HMMPfam hit to PF01527, Transposase_8, score 4e-09	1	Shigella
Signal predicted by SignalP 3.0 HMM (Signal peptide probability 0.978) with cleavage site probability 0.964 at residue 30	1	Shigella
partial fragment; matches nt 2377..2513 of Tn3	1	Shigella
serine acetyltransferase	1	Shigella
HMMPfam hit to PF01695, IstB, score 2.8e-74	1	Shigella
LSU ribosomal protein L31p @ LSU ribosomal protein L31p, zinc-dependent	1	Shigella
traJ 5' UTR-like region	1	Shigella
Slr0723 protein	1	Shigella
similar to GenBank Accession Number AJ310778; catB3	1	Shigella
Pfam match to entry PF05261.1 Tra_M, score 215.0, E-value 1.5e-61	1	Shigella
Signal predicted by SignalP 2.0 HMM (Signal peptide probability 1.000) with cleavage site probability 0.996 at residue 28	1	Shigella
Flagellar brake protein YcgR	1	Shinella
Cupin 2, conserved barrel	1	Shinella
Sphingolipid (R)-alpha-hydroxylase FAH1 (no EC)	1	Shinella
Bacterial/Archaeal Transporter family protein	1	Shinella
SMa3003; predicted by homology	1	Shinella
Signal predicted by SignalP 3.0 HMM (Signal peptide probability 0.850) with cleavage site probability 0.728 at residue 26	1	Shinella
Regulatory protein, DeoR	1	Shinella
Two-component transcriptional response regulator SCO3741, OmpR family	1	Shinella
putative phospholipase D (remnant)	1	Shinella
XRE family transcriptional regulator SCO4198	1	Shinella
Signal predicted by SignalP 3.0 HMM (Signal peptide probability 1.000) with cleavage site probability 0.999 at residue 30	1	Shinella
Signal predicted by SignalP 3.0 HMM (Signal peptide probability 0.897) with cleavage site probability 0.598 at residue 40	1	Shinella
Signal predicted by SignalP 3.0 HMM (Signal peptide probability 0.776) with cleavage site probability 0.765 at residue 21	1	Shinella
inverted repeat of IS26	1	Shinella
D-amino-acid oxidase	1	Shinella
similar to IS66 family insertion sequence transposase ISRel8_aa2	1	Shinella
DUF1275 domain-containing protein	1	Shinella
Signal predicted by SignalP 3.0 HMM (Signal peptide probability 1.000) with cleavage site probability 0.977 at residue 24	1	Shinella
Fumarate reductase cytochrome b-556 subunit	1	Shinella
Signal predicted by SignalP 3.0 HMM (Signal peptide probability 0.999) with cleavage site probability 0.732 at residue 35	1	Shinella
CRISPR repeat with sequence gtgctccccgcgcatgcggggatgagcct	1	Shinella
Signal predicted by SignalP 3.0 HMM (Signal peptide probability 0.794) with cleavage site probability 0.744 at residue 19	1	Shinella
Outer membrane beta-barrel assembly protein BamB	1	Shinella
ATP-dependent Clp protease adaptor protein ClpS	1	Shinella
HMMPfam hit to PF02811, PHP domain, score 4.9e-06	1	Shinella
Transmembrane protein	1	Shinella
Signal predicted by SignalP 3.0 HMM; IMG reference gene:2509438401_SP	1	Sinorhizobium
Signal predicted by SignalP 3.0 HMM (Signal peptide probability 0.984) with cleavage site probability 0.320 at residue 24	1	Sinorhizobium
serine protease protein (fragment)	1	Sinorhizobium
Pfam match to entry PF01022 HTH_5, Bacterial regulatory protein, arsR family, score 48.5, E-value 9.9e-12	1	Sinorhizobium
Carbon dioxide-concentrating mechanism protein CcmK homolog 1	1	Sinorhizobium
phasin	1	Sinorhizobium
SSU ribosomal protein S17e	1	Sinorhizobium
EutN-like protein clustered with choline trimethylamine-lyase	1	Sinorhizobium
dihydrofolate reductase, frameshift pseudogene	1	Sinorhizobium
Uncharacterized protein YgdB	1	Sodalis
Signal predicted by SignalP 3.0 HMM; IMG reference gene:2506485723_SP	1	Sodalis
cer; replication termination; resolution region	1	Sodalis
endonuclease III domain protein	1	Sodalis
3 probable transmembrane helices predicted for Unknown_CDS by TMHMM2.0 at aa 20-42, 49-68 and 83-105	1	Sodalis
IS21.4; 5' fragment with sequence divergence	1	Sodalis
2.5 tandem direct repeats of length 136	1	Sodalis
UPF0346 protein YozE	1	Sodalis
possible multimer resolution site	1	Sodalis
multicopy plasmid stability region (cer); determinant for conversion of plasmid multimers to monomers	1	Sodalis
Tetracycline resistance, MFS efflux pump => Tet(31)	1	Sodalis
oriR; similar to oriR minimum segment for replication of E. coli IncFII plasmid NR1 in GenBank Accession Number X12776	1	Sodalis
Cytoskeleton protein RodZ	1	Sodalis
Mlr6608 protein	1	Sodalis
Threonine efflux protein RhtC	1	Sodalis
Cold shock protein of CSP family => CspD (naming convention as in E.coli)	1	Sodalis
nucleotide-binding protein containing TIR -like domain-like	1	Sodalis
DNA mismatch repair endonuclease MutH	1	Sodalis
Hexitol phosphatase HxpA (EC 3.1.3.22) (EC 3.1.3.23) (EC 3.1.3.50)	1	Sodalis
Uncharacterized protein Sbal_0640	1	Sodalis
Putative 2-ketogluconate transporter, ACS family-MFS superfamily	1	Sodalis
conserved hypothetical protein, membrane	1	Sodalis
Propanol dehydrogenase [NAD+]	1	Sodalis
Sulfite oxidase and related enzymes	1	Sphingobium
Signal predicted by SignalP 3.0 HMM (Signal peptide probability 1.000) with cleavage site probability 0.788 at residue 23	1	Sphingobium
histone family protein nucleoid-structuring protein H-NS	1	Sphingobium
Signal predicted by SignalP 3.0 HMM (Signal peptide probability 0.999) with cleavage site probability 0.831 at residue 38	1	Sphingobium
thiol methyltransferase	1	Sphingobium
GldJ	1	Sphingobium
ferric uptake regulator, FUR family	1	Sphingobium
Signal predicted by SignalP 3.0 HMM (Signal peptide probability 0.903) with cleavage site probability 0.597 at residue 25	1	Sphingobium
ABC transporter related protein	1	Sphingobium
Signal predicted by SignalP 3.0 HMM (Signal peptide probability 0.961) with cleavage site probability 0.685 at residue 49	1	Sphingobium
Uncharacterized protein YigF	1	Sphingomonas
Signal predicted by SignalP 3.0 HMM (Signal peptide probability 0.989) with cleavage site probability 0.709 at residue 30	1	Sphingomonas
HcpA family protein	1	Sphingomonas
hypothetical protein PA0941	1	Sphingomonas
Signal predicted by SignalP 3.0 HMM (Signal peptide probability 1.000) with cleavage site probability 0.991 at residue 21	1	Sphingomonas
Bacteriophage terminase, large subunit	1	Sphingomonas
Signal predicted by SignalP 3.0 HMM (Signal peptide probability 1.000) with cleavage site probability 0.705 at residue 29	1	Sphingomonas
GTPase - sulfate adenylate transferase subunit 1-like protein	1	Sphingomonas
Thiosulfate:cyanide sulfurtransferase PspE (EC 2.8.1.1)	1	Sphingomonas
IS2; 99% similar (nt) to V00610	1	Sphingomonas
similar to transcriptional modulator of MazE/toxin	1	Sphingomonas
Uncharacterized protein SCO0231	1	Sphingomonas
FlgC-like protein	1	Sphingomonas
lectin BA14k	1	Sphingomonas
Thioredoxin related protein PA2694	1	Sphingomonas
Signal predicted by SignalP 3.0 HMM; IMG reference gene:2509053779_SP	1	Sphingomonas
IRR of Tn5393; inverted terminal repeat (IRR)	1	Sphingomonas
Similar to eukaryotic Peptidyl prolyl 4-hydroxylase, alpha subunit (EC 1.14.11.2)	1	Sphingomonas
pseudoknot of the regulatory region of the repBA gene, PK-repBA; BB744_05588	1	Sphingomonas
FIG00816212: Putative membrane protein	1	Sphingomonas
Signal predicted by SignalP 3.0 HMM (Signal peptide probability 0.976) with cleavage site probability 0.972 at residue 32	1	Sphingomonas
Type I antifreeze protein	1	Sphingomonas
Signal predicted by SignalP 3.0 HMM (Signal peptide probability 0.999) with cleavage site probability 0.994 at residue 28	1	Sphingomonas
RpoH suppressor	1	Sphingopyxis
Malonate decarboxylase holo-[acyl-carrier-protein] synthase (EC 2.7.7.66)	1	Sphingopyxis
Bacterial luciferase family protein	1	Sphingopyxis
Transporter, TrkA family	1	Sphingopyxis
Signal predicted by SignalP 3.0 HMM (Signal peptide probability 0.849) with cleavage site probability 0.700 at residue 23	1	Sphingopyxis
Uncharacterized protein YiiR	1	Sphingopyxis
Signal predicted by SignalP 2.0 HMM (Signal peptide probability 0.849) with cleavage site probability 0.656 at residue 21	1	Sphingopyxis
FIG00696269: hypothetical protein	1	Sphingopyxis
PAS/PAC Sensor Hybrid Histidine Kinase	1	Sphingopyxis
Pfam match to entry PF02342 TerD, Bacterial stress protein, score 206.3, E-value 3.1e-59	1	Sphingopyxis
Signal peptide predicted for pCS0011 by SignalP 2.0 HMM (Signal peptide probability 0.999) with cleavage site probability 0.329 between residues 60 and 61	1	Sphingopyxis
Endo-1,4-beta-xylanase B precursor	1	Sphingopyxis
Group II catalytic intron D1-D4-1	1	Sphingopyxis
Cold shock protein of CSP family => SCO4325	1	Sphingopyxis
Signal predicted by SignalP 3.0 HMM (Signal peptide probability 1.000) with cleavage site probability 0.997 at residue 30	1	Sphingopyxis
Uncharacterized protein STM2904	1	Spiroplasma
tRNA-Pseudo-TGA	1	Spiroplasma
Signal predicted by SignalP 3.0 HMM; IMG reference gene:2504129187_SP	1	Spiroplasma
Lipopolysaccharide export system permease protein LptF @ Lipopolysaccharide export system permease protein LptG	1	Spiroplasma
ProfileScan hit to PS50231, Lectin domain of ricin B chain profile.	1	Spiroplasma
ISEc33 possible inactive	1	Spiroplasma
Signal predicted by SignalP 3.0 HMM (Signal peptide probability 0.998) with cleavage site probability 0.998 at residue 24	1	Spiroplasma
Predicted dinucleotide-binding enzymes	1	Spiroplasma
tRNA-Leu-CAA	1	Spiroplasma
Negative regulatory protein YxlE	1	Spiroplasma
RstB phage-related integrase	1	Spiroplasma
Uncharacterized protein YehS	1	Spiroplasma
sulfate permease	1	Spiroplasma
HMMPfam hit to PF00239, Resolvase, score 8.1e-09	1	Spiroplasma
Phage transcriptional regulator Mup02, Ner	1	Spiroplasma
HMMPfam hit to PF05818, TraT, score 1.9e-195	1	Spiroplasma
Pfam match to entry PF00717 Peptidase_S24, Peptidase family S24, score 135.40, E-value 1e-36	1	Spiroplasma
FIG00874520: hypothetical protein	1	Spiroplasma
putative DNA invertase (pseudogene)	1	Spiroplasma
Signal predicted by SignalP 3.0 HMM (Signal peptide probability 0.999) with cleavage site probability 0.703 at residue 31	1	Spiroplasma
Uncharacterized DUF262-containing protein TM0991	1	Spiroplasma
Phosphonate ABC transporter permease protein PhnE (TC 3.A.1.9.1)	1	Spiroplasma
9bp TSD for IS1	1	Spiroplasma
Signal predicted by SignalP 3.0 HMM (Signal peptide probability 1.000) with cleavage site probability 0.970 at residue 28	1	Spirosoma
Signal predicted by SignalP 3.0 HMM (Signal peptide probability 0.889) with cleavage site probability 0.431 at residue 22	1	Spirosoma
similar to ABC-type nitrate/sulfonate/bicarbonate transport protein	1	Spirosoma
FIG00696053: hypothetical protein	1	Spirosoma
Pathogenicity 1 island effector protein	1	Spirosoma
replication protein RepB	1	Stanieria
Virulence-associated protein vagC	1	Stanieria
superfamily hit to SSF52540, P-loop containing nucleoside triphosphate hydrolases, score 0.0022	1	Stanieria
imperfect 22 bp inverted repeat	1	Staphylococcus
Probable ferredoxin subunit of a ring-hydroxylating dioxygenase oxidoreductase protein (EC 1.-.-.-)	1	Staphylococcus
Signal predicted by SignalP 3.0 HMM (Signal peptide probability 1.000) with cleavage site probability 0.895 at residue 24	1	Staphylococcus
oriT inverted repeat 2 copy B	1	Staphylococcus
RS-B site [4]	1	Staphylococcus
Glyoxalase/bleomycin resistance protein/dioxygenase precursor	1	Staphylococcus
single-strand origin of replication (SSO); ssoA type	1	Staphylococcus
blasticidin S deaminase, putative	1	Staphylococcus
Sel1	1	Staphylococcus
SSO; minus strand origin of replication typically present on RC plasmids	1	Staphylococcus
Nickel ABC transporter, periplasmic nickel-binding protein NikA (TC 3.A.1.5.3)	1	Staphylococcus
[truncated: 13,987 more rows]
