# Supplementary material for: PlasmidHostFinder: Prediction of Plasmid Hosts Using Random Forest
Source: mSystems. 2022 Apr 6;7(2):e01180-21. doi: 10.1128/msystems.01180-21 (PMC9040769; doi:10.1128/msystems.01180-21)
Supplement: TABLE S3 [file msystems.01180-21-st003.xlsx]

## Sheet: Table S3
Table S3: The feature importance analysis was performed for 10-mers at the species level. The "Annotation" column shows the gene products that the important 10-mers hit. The "Number of species" column shows the number of species that the corresponding annotation was found important. The names of these species were shown in the "Species" column.
Annotation	Number of species	Species
Signal predicted by SignalP 3.0 HMM; IMG reference gene:2506485676_SP	1	Acaryochloris marina
sigma54 yhd00116p promoter; Putative transcription initiation.	1	Acaryochloris marina
Signal predicted by SignalP 3.0 HMM; IMG reference gene:2503797701_SP	1	Acaryochloris marina
Signal peptide predicted for p948.0410 by SignalP 2.0 HMM (Signal peptide probability 0.922) with cleavage site probability 0.569 between residues 25 and 26	1	Acaryochloris marina
HMMPfam hit to PF01336, OB-fold nucleic acid binding domain, score 4.4e-14	1	Acetobacter pasteurianus
21-mer; imperfect	1	Acetobacter pasteurianus
Sequence similarity to: YP_001739890.1 replication initiation protein repA4 [Escherichia coli SMS-3-5]; internal stop codon	1	Acetobacter pasteurianus
43-mer; imperfect	1	Acetobacter pasteurianus
fertility inhibition RNA	1	Acetobacter pasteurianus
yib00027; insertion sequence:transposase protein	1	Achromobacter xylosoxidans
Pfam match to entry PF00872 Transpo_mutator,Transposase, Mutator family, score 37.7, E-value 5.8e-11	1	Achromobacter xylosoxidans
Uncharacterized cytidine deaminase-like protein SCO7258	1	Achromobacter xylosoxidans
Signal predicted by SignalP 3.0 HMM (Signal peptide probability 1.000) with cleavage site probability 0.973 at residue 33	1	Achromobacter xylosoxidans
Kappa-carrageenase (EC 3.2.1.83)	1	Achromobacter xylosoxidans
superfamily hit to SSF46689, Homeodomain-like, score 2.7e-05	1	Achromobacter xylosoxidans
IR3L	1	Achromobacter xylosoxidans
HMMPfam hit to PF01527, Transposase_8, score 1.7e-12	1	Achromobacter xylosoxidans
superfamily hit to SSF89447, Kis/PemI addiction antidote, score 1.2e-06	1	Acidiphilium cryptum
contains 36-bp palindromic sequence	1	Acidiphilium cryptum
Signal predicted by SignalP 2.0 HMM (Signal peptide probabilty 0.731) with cleavage site probability 0.280 at residue 17	1	Acidiphilium cryptum
S-element; C770_GR4pD0004	1	Acidiphilium cryptum
Signal predicted by SignalP 3.0 HMM (Signal peptide probability 0.998) with cleavage site probability 0.998 at residue 32	1	Acidiphilium cryptum
Signal predicted by SignalP 2.0 HMM (Signal peptide probabilty 1.000) with cleavage site probability 0.822 at residue 24	1	Acidiphilium cryptum
Signal predicted by SignalP 3.0 HMM; IMG reference gene:2505788981_SP	1	Acidiphilium multivorum
Signal predicted by SignalP 3.0 HMM; IMG reference gene:2631103575_SP	1	Acidiphilium multivorum
RNA polymerase sigma factor SigZ	1	Acidiphilium multivorum
Signal predicted by SignalP 3.0 HMM (Signal peptide probability 0.968) with cleavage site probability 0.378 at residue 34	1	Acidiphilium multivorum
Signal predicted by SignalP 2.0 HMM (Signal peptide probability 1.000) with cleavage site probability 0.963 at residue 30	1	Acidiphilium multivorum
Signal predicted by SignalP 3.0 HMM (Signal peptide probability 1.000) with cleavage site probability 0.981 at residue 27	1	Acidiphilium multivorum
3 probable transmembrane helices predicted for R7K_026 by TMHMM2.0 at aa 46-68, 73-95 and 102-121	1	Acidiphilium multivorum
haloalkane dehalogenase( EC:3.8.1.5 )	1	Acidiphilium multivorum
GGDEF precursor	1	Acidithiobacillus caldus
Signal predicted by SignalP 3.0 HMM (Signal peptide probability 0.990) with cleavage site probability 0.989 at residue 40	1	Acidithiobacillus caldus
inverted repeat A	1	Acidithiobacillus caldus
Signal predicted by SignalP 3.0 HMM; IMG reference gene:2505789137_SP	1	Acidithiobacillus caldus
DNA methylation	1	Acidithiobacillus caldus
tRNA-Gln-CTG	1	Acidithiobacillus caldus
Integration/Recombination	1	Acidithiobacillus caldus
HMMPfam hit to PF00665, rve, score 8.5e-50	1	Acidithiobacillus caldus
Signal predicted by SignalP 3.0 HMM (Signal peptide probability 0.986) with cleavage site probability 0.400 at residue 30	1	Acidithiobacillus caldus
Signal predicted by SignalP 3.0 HMM (Signal peptide probability 0.996) with cleavage site probability 0.915 at residue 28	1	Acidithiobacillus caldus
tRNA-Thr-TGT	1	Acidithiobacillus caldus
superfamily hit to SSF52540, P-loop containing nucleoside triphosphate hydrolases, score 1.2e-17	1	Acidithiobacillus caldus
superfamily hit to SSF53098, Ribonuclease H-like, score 5.3e-44	1	Acidithiobacillus caldus
similar to transcription regulator LysR; deltalysR	1	Acidithiobacillus caldus
Signal predicted by SignalP 3.0 HMM (Signal peptide probability 0.998) with cleavage site probability 0.997 at residue 25	1	Acinetobacter baumannii
Signal predicted by SignalP 3.0 HMM; IMG reference gene:2503797934_SP	1	Acinetobacter baumannii
Signal predicted by SignalP 3.0 HMM; IMG reference gene:2509053416_SP	1	Acinetobacter baumannii
Probable transposase protein	1	Acinetobacter baumannii
Signal peptide predicted for PMIP14 by SignalP 2.0 HMM (Signal peptide probability 1.000) with cleavage site probability 0.985 between residues 21 and 22	1	Acinetobacter baumannii
Signal predicted by SignalP 3.0 HMM (Signal peptide probability 1.000) with cleavage site probability 0.983 at residue 22	1	Acinetobacter calcoaceticus
one of 2 probable transmembrane helices predicted for ylpA by TMHMM2.0	1	Acinetobacter johnsonii
Branched-chain acyl kinase	1	Acinetobacter johnsonii
Sirohydrochlorin cobaltochelatase CbiK (EC 4.99.1.3) @ Sirohydrochlorin ferrochelatase activity of CbiK (EC 4.99.1.4)	1	Acinetobacter lwoffii
hmmsearch hit to HMM RepHI2 iteron (29 - 81), score: 1.9, E-value: 0.22	1	Acinetobacter nosocomialis
5 probable transmembrane helices predicted for pCoo111 by TMHMM2.0 at aa 12-34, 59-81, 88-107, 127-149 and 162-184	1	Acinetobacter nosocomialis
HMMPfam hit to PF02796, HTH_7, score 1.7e-20	1	Acinetobacter schindleri
2 probable transmembrane helices predicted for EC042_pAA081 by TMHMM2.0 at aa 13-31 and 46-68	1	Acinetobacter schindleri
Integron cassette oxa1 attC	1	Acinetobacter soli
Region: SSF57783: zinc beta-ribbon for DNA identification	1	Acinetobacter soli
putative pseudogene	1	Acinetobacter sp. DUT-2
Pfam match to entry PF01636 APH, Phosphotransferase enzyme family, score 280.6, E-value 1.3e-81	1	Acinetobacter sp. M131
ISAtc4 IR	1	Acinetobacter sp. M131
Uncharacterized protein STM3906	1	Acinetobacter sp. M131
FinP	1	Acinetobacter sp. M131
IS element terminal IR	1	Acinetobacter sp. M131
Uncharacterized protein Msr6553	1	Actinobacillus pleuropneumoniae
Pfam match to entry PF00092 vwa, von Willebrand factor type A domain, score -16.7, E-value 0.00095	1	Actinobacillus pleuropneumoniae
Signal predicted by SignalP 3.0 HMM; IMG reference gene:2504086137_SP	1	Actinobacillus pleuropneumoniae
traJ-II RNA	1	Actinobacillus porcitonsillarum
Signal predicted by SignalP 2.0 HMM (Signal peptide probability 0.675) with cleavage site probability 0.672 at residue 33	1	Actinobacillus porcitonsillarum
Signal predicted by SignalP 3.0 HMM (Signal peptide probability 0.968) with cleavage site probability 0.863 at residue 27	1	Actinobacillus porcitonsillarum
dimer resolution site res	1	Aeromonas hydrophila
Signal predicted by SignalP 3.0 HMM (Signal peptide probability 0.990) with cleavage site probability 0.983 at residue 28	1	Aeromonas hydrophila
HMMPfam hit to PF05286, FINO, score 3.4e-125	1	Aeromonas hydrophila
inverted repeat - parS ?	1	Aeromonas hydrophila
Bacteriophage terminase, large subunit	1	Aeromonas hydrophila
Signal predicted by SignalP 3.0 HMM; IMG reference gene:2504129458_SP	1	Aeromonas hydrophila
Signal predicted by SignalP 3.0 HMM; IMG reference gene:2504086247_SP	1	Aeromonas hydrophila
DUF1054 superfamily protein	1	Aeromonas hydrophila
XerD/XerC-like site	1	Aeromonas hydrophila
iteron; controls DNA replication	1	Aeromonas hydrophila
Region: HTH motif	1	Aeromonas hydrophila
Signal predicted by SignalP 3.0 HMM (Signal peptide probability 0.825) with cleavage site probability 0.780 at residue 27	1	Aeromonas salmonicida
Signal predicted by SignalP 3.0 HMM (Signal peptide probability 0.988) with cleavage site probability 0.962 at residue 28	1	Aeromonas salmonicida
RNA II; antisense RNA which interferes with translation initiation from the rep mRNA	1	Aeromonas salmonicida
T6SS PAAR-repeat protein / actin-ADP-ribosylating toxin	1	Aeromonas salmonicida
Signal predicted by SignalP 3.0 HMM (Signal peptide probability 0.999) with cleavage site probability 0.978 at residue 21	1	Aeromonas salmonicida
FPrintScan hit to PR00035, GntR bacterial regulatory protein HTH signature	1	Aeromonas salmonicida
PS00875 Bacterial type II secretion system protein D signature.	1	Aeromonas salmonicida
5' fragment	1	Aeromonas salmonicida
replication protein RepB, N-terminal fragment	1	Aeromonas salmonicida
Signal predicted by SignalP 3.0 HMM (Signal peptide probability 1.000) with cleavage site probability 0.959 at residue 21	1	Aeromonas salmonicida
Signal predicted by SignalP 2.0 HMM (Signal peptide probabilty 0.994) with cleavage site probability 0.881 at residue 28	1	Aeromonas salmonicida
Cytochrome B561	1	Aeromonas salmonicida
TPP riboswitch (thiamin pyrophosphate); similar to ReB01 [Rhizobium etli CFN 42]; functionally characterized small non-coding RNA; locus_tag AMC89_PD00256	1	Agrobacterium tumefaciens
TPP riboswitch (thiamin pyrophosphate); similar to ReB01 [Rhizobium etli CFN 42]; functionally characterized small non-coding RNA; locus_tag AMC84_PD00253	1	Agrobacterium tumefaciens
Signal predicted by SignalP 3.0 HMM (Signal peptide probability 0.992) with cleavage site probability 0.684 at residue 25	1	Agrobacterium tumefaciens
Signal predicted by SignalP 3.0 HMM (Signal peptide probability 0.777) with cleavage site probability 0.732 at residue 28	1	Agrobacterium tumefaciens
Signal predicted by SignalP 3.0 HMM (Signal peptide probability 0.998) with cleavage site probability 0.947 at residue 27	1	Agrobacterium tumefaciens
Signal predicted by SignalP 3.0 HMM (Signal peptide probability 1.000) with cleavage site probability 0.900 at residue 24	1	Agrobacterium tumefaciens
putative phage protein (fragment)	1	Agrobacterium tumefaciens
TPP riboswitch (thiamin pyrophosphate); similar to ReB01 [Rhizobium etli CFN 42]; functionally characterized small non-coding RNA; locus_tag AMC79_PD00256	1	Agrobacterium tumefaciens
HMMPfam hit to PF01464, Transglycosylase SLT domain, score 2.7e-28	1	Agrobacterium tumefaciens
Signal predicted by SignalP 2.0 HMM (Signal peptide probabilty 1.000) with cleavage site probability 0.994 at residue 28	1	Agrobacterium tumefaciens
Signal predicted by SignalP 3.0 HMM (Signal peptide probability 0.992) with cleavage site probability 0.640 at residue 25	1	Agrobacterium tumefaciens
Signal predicted by SignalP 2.0 HMM (Signal peptide probability 0.956) with cleavage site probability 0.479 at residue 41	1	Agrobacterium tumefaciens
TPP riboswitch (thiamin pyrophosphate); similar to ReB01 [Rhizobium etli CFN 42]; functionally characterized small non-coding RNA; locus_tag AMC86_PD00258	1	Agrobacterium tumefaciens
predicted cleavage at residue 33	1	Agrobacterium tumefaciens
product: uncharacterized protein (nonfunctional); gene truncated at the C-terminus	1	Agrobacterium vitis
Signal predicted by SignalP 3.0 HMM (Signal peptide probability 1.000) with cleavage site probability 0.684 at residue 23	1	Agrobacterium vitis
Signal predicted by SignalP 3.0 HMM (Signal peptide probability 0.992) with cleavage site probability 0.979 at residue 20	1	Agrobacterium vitis
Signal predicted by SignalP 3.0 HMM (Signal peptide probability 0.764) with cleavage site probability 0.757 at residue 23	1	Agrobacterium vitis
Signal predicted by SignalP 3.0 HMM (Signal peptide probability 0.954) with cleavage site probability 0.848 at residue 29	1	Agrobacterium vitis
Signal predicted by SignalP 3.0 HMM (Signal peptide probability 0.996) with cleavage site probability 0.919 at residue 24	1	Agrobacterium vitis
Signal peptide predicted for pBS052 by SignalP 2.0 HMM (Signal peptide probabilty 0.998) with cleavage site probability 0.992 between residues 39 and 40	1	Agrobacterium vitis
Putative uncharacterized protein b4286	1	Agrobacterium vitis
predicted sigma 70 promoter; score of 53%	1	Alteromonas mediterranea
Signal predicted by SignalP 2.0 HMM (Signal peptide probabilty 0.952) with cleavage site probability 0.951 at residue 29	1	Alteromonas mediterranea
vir box consensus sequence	1	Alteromonas mediterranea
Phage-encoded host cell membrane protein Rz1	1	Alteromonas mediterranea
predicted sigma 70 promoter; score of 56%	1	Alteromonas mediterranea
integrase/recombinase XerD, putative	1	Anabaena cylindrica
Signal predicted by SignalP 3.0 HMM (Signal peptide probability 0.988) with cleavage site probability 0.545 at residue 27	1	Anabaena cylindrica
Biphenyl 2,3-dioxygenase subunit beta (EC 1.14.12.18)	1	Anabaena cylindrica
Signal predicted by SignalP 3.0 HMM (Signal peptide probability 1.000) with cleavage site probability 0.998 at residue 50	1	Anabaena cylindrica
Signal predicted by SignalP 3.0 HMM (Signal peptide probability 1.000) with cleavage site probability 0.999 at residue 21	1	Anabaena cylindrica
DR1	1	Arcobacter butzleri
LLJM2_MP0012; Similar to integrase; predicted non-functional due to frameshift	1	Arcobacter butzleri
ErmT leader peptide	1	Arcobacter butzleri
similar to part of UV protection protein UmuC from Salmonella typhimurium	1	Arcobacter butzleri
Signal predicted by SignalP 3.0 HMM; IMG reference gene:2631098277_SP	1	Aureimonas sp. AU20
Signal predicted by SignalP 3.0 HMM (Signal peptide probability 0.942) with cleavage site probability 0.845 at residue 27	1	Aureimonas sp. AU20
PTS system, mannitol-specific IIA component (EC 2.7.1.197)	1	Azospirillum brasilense
Signal predicted by SignalP 3.0 HMM (Signal peptide probability 0.965) with cleavage site probability 0.777 at residue 36	1	Azospirillum brasilense
yib00020; insertion sequence:Transposase IS3/IS911	1	Azospirillum brasilense
encodes a hydrophobic region	1	Azospirillum brasilense
Pellicle/biofilm biosynthesis outer membrane lipoprotein PelC	1	Azospirillum brasilense
HrpV	1	Azospirillum brasilense
3 probable transmembrane helices predicted for EAM_P20074 by TMHMM2.0 at aa 24-43, 63-82 and 94-113	1	Azospirillum brasilense
Signal predicted by SignalP 3.0 HMM (Signal peptide probability 1.000) with cleavage site probability 0.992 at residue 24	1	Azospirillum brasilense
putative addiction module antidote protein	1	Azospirillum brasilense
AT rich	1	Azospirillum brasilense
FlgC-like protein	1	Azospirillum brasilense
Signal predicted by SignalP 3.0 HMM (Signal peptide probability 0.939) with cleavage site probability 0.897 at residue 28	1	Azospirillum brasilense
Signal predicted by SignalP 3.0 HMM (Signal peptide probability 0.812) with cleavage site probability 0.323 at residue 24	1	Azospirillum brasilense
Pfam match to entry PF03050 Transposase_25, score 436.1, E-value 3.8e-128	1	Azospirillum brasilense
Secretion system chaparone SscA	1	Azospirillum brasilense
CRISPR repeat with sequence gttgcatccaagcttcacagcttggttacgttgcagg	1	Azospirillum brasilense
Signal predicted by SignalP 3.0 HMM (Signal peptide probability 1.000) with cleavage site probability 0.981 at residue 29	1	Azospirillum brasilense
Signal predicted by SignalP 3.0 HMM (Signal peptide probability 0.965) with cleavage site probability 0.957 at residue 41	1	Azospirillum brasilense
LSU ribosomal protein L32p @ LSU ribosomal protein L32p, zinc-dependent	1	Azospirillum lipoferum
CRISPR region with repeat gtctgccctgtgcgtgcagggatggaag	1	Azospirillum lipoferum
CRISPR repeat with sequence gtgtgccctgtgtacgcagggatcaagg	1	Azospirillum lipoferum
Gene I protein	1	Azospirillum lipoferum
Signal predicted by SignalP 2.0 HMM (Signal peptide probability 0.605) with cleavage site probability 0.366 at residue 32	1	Azospirillum lipoferum
Signal predicted by SignalP 3.0 HMM (Signal peptide probability 0.990) with cleavage site probability 0.545 at residue 36	1	Azospirillum lipoferum
TraF protein	1	Azospirillum lipoferum
Gas vesicle protein GvpK	1	Azospirillum sp. B510
replication protein A4 RepA4, N-terminal part	1	Azospirillum sp. B510
Restriction endonuclease S subunits	1	Azospirillum sp. B510
probable bacteriophage protein STY1063	1	Azospirillum sp. B510
Signal predicted by SignalP 2.0 HMM (Signal peptide probability0.845) with cleavage site probability 0.164 at residue 41	1	Azospirillum sp. B510
direct repeat 7	1	Azospirillum sp. B510
cation antiporter (Na+/Ca2+)	1	Azospirillum sp. B510
ORF20	1	Azospirillum sp. B510
Signal predicted by SignalP 2.0 HMM (Signal peptide probability 1.000) with cleavage site probability 0.869 at residue 30	1	Azospirillum sp. B510
fimbrial chaperone protein (pseudogene)	1	Bacillus amyloliquefaciens
HMMPfam hit to PF02796, Helix-turn-helix domain of resolvase, score 4.9e-05	1	Bacillus amyloliquefaciens
superfamily hit to SSF46689, Homeodomain-like, score 4.5e-06	1	Bacillus amyloliquefaciens
CRISPR region with repeat gttctcactcgttgggaaccacaattgaatggaaac	1	Bacillus amyloliquefaciens
CRISPR repeat with sequence attaaaccttaacactaagtgtatttgaac	1	Bacillus amyloliquefaciens
CRISPR repeat with sequence gttctcactcgttgggaaccacaattgaatggaaac	1	Bacillus amyloliquefaciens
Signal predicted by SignalP 3.0 HMM (Signal peptide probability 0.975) with cleavage site probability 0.969 at residue 24	1	Bacillus amyloliquefaciens
Signal predicted by SignalP 3.0 HMM (Signal peptide probability 0.811) with cleavage site probability 0.540 at residue 43	1	Bacillus amyloliquefaciens
Predicted helix-turn-helix motif with score 1753.000, SD 5.16 at aa 481-502, sequence MKAGQIAKELGIGQTSVYRILK	1	Bacillus amyloliquefaciens
HMMPfam hit to PF00345, Pili_assembly_N, score 1e-13	1	Bacillus amyloliquefaciens
CRISPR repeat with sequence gttctcactcgttgggaaccacaattgagtggaaaa	1	Bacillus amyloliquefaciens
Prpt blaTEM	1	Bacillus anthracis
Signal predicted by SignalP 3.0 HMM; IMG reference gene:2503798053_SP	1	Bacillus anthracis
osmotically inducible protein OsmC	1	Bacillus anthracis
pilus assembly protein PilV	1	Bacillus anthracis
FIG00870489: hypothetical protein	1	Bacillus anthracis
Signal predicted by SignalP 2.0 HMM (Signal peptide probability 0.998) with cleavage site probability 0.749 at residue 22	1	Bacillus anthracis
Signal predicted by SignalP 2.0 HMM (Signal peptide probabilty 0.903) with cleavage site probability 0.893 at residue 21	1	Bacillus anthracis
CRISPR repeat with sequence ctttctaaccactaaatcccgatcacgggactgaaac	1	Bacillus anthracis
Glycerol dehydrogenase and related enzymes	1	Bacillus cereus
Signal predicted by SignalP 3.0 HMM; IMG reference gene:2509053465_SP	1	Bacillus cereus
Signal predicted by SignalP 3.0 HMM (Signal peptide probability 0.693) with cleavage site probability 0.637 at residue 23	1	Bacillus cereus
Probable mercury resistance operon repressor	1	Bacillus cereus
HMMPfam hit to PF01464, SLT, score 1.7e-11	1	Bacillus endophyticus
HMMPfam hit to PF00436, Single-strand binding protein/Primosomal replication protein n, score 0.00014	1	Bacillus endophyticus
Sequence derived from one Plasmid subclone	1	Bacillus endophyticus
L-alanine exporter AlaE	1	Bacillus endophyticus
palB	1	Bacillus endophyticus
Signal predicted by SignalP 3.0 HMM (Signal peptide probability 0.987) with cleavage site probability 0.968 at residue 34	1	Bacillus endophyticus
Uncharacterized protein YkfA	1	Bacillus endophyticus
Signal predicted by SignalP 3.0 HMM (Signal peptide probability 0.997) with cleavage site probability 0.638 at residue 26	1	Bacillus endophyticus
Predicted helix-turn-helix motif with score 1388.000, SD 3.91 at aa 42-63, sequence STLRDIASNLNIARSTLRDRFK	1	Bacillus endophyticus
HMMPfam hit to PF00165, HTH_AraC, score 2.1e-12	1	Bacillus licheniformis
Probable lipoprotein YiaD	1	Bacillus licheniformis
Pfam match to entry PF04917.2 Shufflon_N, score 549.9, E-value 2.2e-162	1	Bacillus licheniformis
HMMPfam hit to PF07178, TraL, score 6.7e-35	1	Bacillus megaterium
Phage regulatory protein cIII	1	Bacillus megaterium
Acid phosphatase transcriptional regulator AppY, AraC family	1	Bacillus megaterium
Pfam match to entry PF00461 Peptidase_S26, Signal peptidase I, score 19.8, E-value 2.9e-06	1	Bacillus megaterium
Aldehyde decarbonylase (EC 4.1.99.5)	1	Bacillus megaterium
phospholipase D family protein	1	Bacillus megaterium
similar to E.coli oriR sequence (EMBL:X70131) (167 bp), fasta scores; opt: 356 z-score:64.7 E(): 0.0, 70.00% identity in 160 nt overlap	1	Bacillus megaterium
riboflavin synthase	1	Bacillus megaterium
1 probable transmembrane helix predicted for EC042_pAA096 by TMHMM2.0 at aa 38-60	1	Bacillus megaterium
yib00040; insertion sequence:transposase protein	1	Bacillus megaterium
CRISPR region with repeat caccgattgggttaagtcggattagtt	1	Bacillus megaterium
UDP-2-acetamido-3-amino-2,3-dideoxy-D-glucuronic acid acetyltransferase (EC 2.3.1.201)	1	Bacillus megaterium
aspartate racemase	1	Bacillus methanolicus
LSU ribosomal protein L24p (L26e)	1	Bacillus methanolicus
IRR IS5	1	Bacillus methanolicus
Signal predicted by SignalP 3.0 HMM (Signal peptide probability 0.999) with cleavage site probability 0.999 at residue 50	1	Bacillus methanolicus
Signal predicted by SignalP 3.0 HMM (Signal peptide probability 0.752) with cleavage site probability 0.426 at residue 51	1	Bacillus methanolicus
5' repeat region of disrupted IS5	1	Bacillus methanolicus
Chorismate mutase II (EC 5.4.99.5)	1	Bacillus methanolicus
Signal peptide predicted for YEP.47 by SignalP 2.0 HMM (Signal peptide probabilty 0.940) with cleavage site probability 0.622 between residues 19 and 20	1	Bacillus pumilus
peptidase C39, bacteriocin processing	1	Bacillus pumilus
predicted nucleic acid-binding protein, contains PIN domain	1	Bacillus pumilus
IRL IS5	1	Bacillus pumilus
MepB protein	1	Bacillus pumilus
truncated qacEdelta1	1	Bacillus pumilus
LSU ribosomal protein L6p (L9e)	1	Bacillus subtilis
Signal predicted by SignalP 3.0 HMM (Signal peptide probability 1.000) with cleavage site probability 0.980 at residue 31	1	Bacillus subtilis
Signal predicted by SignalP 2.0 HMM (Signal peptide probabilty 0.727) with cleavage site probability 0.443 at residue 40	1	Bacillus subtilis
Similar to type I HsdR; predicted non-functional due to truncation	1	Bacillus subtilis
product: integrase family protein (nonfunctional); gene has a frameshift and is truncated at the N-terminus	1	Bacillus subtilis
Signal peptide predicted for pCoo122 by SignalP 2.0 HMM (Signal peptide probabilty 0.985) with cleavage site probability 0.718 between residues 25 and 26	1	Bacillus subtilis
Accessory colonization factor AcfA	1	Bacillus subtilis
abi-like family protein	1	Bacillus thuringiensis
CRISPR repeat with sequence gttgaaatttcactaactccctatgagggattgaaat	1	Bacillus thuringiensis
Signal predicted by SignalP 3.0 HMM; IMG reference gene:2505789173_SP	1	Bacillus thuringiensis
Signal predicted by SignalP 3.0 HMM; IMG reference gene:2512891526_SP	1	Bacillus thuringiensis
SSU ribosomal protein S19p (S15e)	1	Bacillus thuringiensis
ORF102	1	Bacillus thuringiensis
Signal predicted by SignalP 3.0 HMM (Signal peptide probability 1.000) with cleavage site probability 0.890 at residue 23	1	Bacillus thuringiensis
HMMPfam hit to PF00293, NUDIX, score 2.3e-16	1	Bacillus thuringiensis
glycosyl hydrolase, family 16( EC:3.2.1.- )	1	Bacillus thuringiensis
hmmsearch hit to HMM parS major repeat (1 - 257), score: 312.5, E-value: 8.4e-95	1	Bacillus thuringiensis
BlastProDom hit to PD000006, Q97IT2_CLOAB_Q97IT2;,score 7e-11	1	Bacillus thuringiensis
Signal peptide predicted for EC042_pAA101 by SignalP 2.0 HMM (Signal peptide probability 0.990) with cleavage site probability 0.988 between residues 19 and 20	1	Bacillus thuringiensis
includes three MobC binding sites, a MobA binding site and a nick site	1	Bacillus thuringiensis
Signal peptide predicted for Unknown_CDS by SignalP 2.0 HMM (Signal peptide probabilty 0.999) with cleavage site probability 0.998 between residues 18 and 19	1	Bacillus thuringiensis
HMMPfam hit to PF00872, Transposase_mut, score 1.9e-66	1	Bacillus velezensis
Inverted_Repeat_of_IS232_1	1	Bacillus velezensis
Signal predicted by SignalP 3.0 HMM; IMG reference gene:2506485737_SP	1	Bacillus velezensis
HAD-superfamily hydrolase, subfamily IIA	1	Bacteroides fragilis
SSU rRNA # 16S rRNA, small subunit ribosomal RNA - 3 prime truncation	1	Bacteroides fragilis
sigma54 yhd00052p promoter; Putative transcription initiation.	1	Bifidobacterium longum
CRISPR repeat with sequence cggtccatccccacgcctgtggggaatgc	1	Bifidobacterium longum
quaternary ammonium compound-resistance protein; 5' truncated; qacEdelta1	1	Bifidobacterium longum
Signal predicted by SignalP 2.0 HMM (Signal peptide probability 0.660) with cleavage site probability 0.352 at residue 46	1	Bifidobacterium longum
Mandelate racemase/muconate lactonizing enzyme	1	Bifidobacterium longum
Signal predicted by SignalP 3.0 HMM (Signal peptide probability 1.000) with cleavage site probability 0.980 at residue 27	1	Bifidobacterium longum
DNA replication intiation control protein YabA	1	Bifidobacterium longum
Isopentenyl phosphate kinase (EC 2.7.4.26)	1	Borrelia afzelii
Predicted helix-turn-helix motif with score 1328.000, SD 3.71 at aa 45-66, sequence AAICSIAPKIGCTPETLRVWVR	1	Borrelia afzelii
Signal predicted by SignalP 2.0 HMM (Signal peptide probabilty 1.000) with cleavage site probability 0.996 at residue 22	1	Borrelia afzelii
HMMPfam hit to PF01527, Transposase_8, score 4e-09	1	Borrelia afzelii
similar to GenBank Accession Number AJ310778; catB3	1	Borrelia afzelii
short chain dehydrogenase/reductase, N' truncated pseudogene	1	Borrelia anserina
Pfam match to entry PF00560 LRR, Leucine Rich Repeat (2 copies), score 30.10, E-value 5.2e-05	1	Borrelia anserina
Signal predicted by SignalP 3.0 HMM (Signal peptide probability 0.979) with cleavage site probability 0.833 at residue 31	1	Borrelia anserina
TnpA	1	Borrelia anserina
Signal predicted by SignalP 3.0 HMM; IMG reference gene:2503798047_SP	1	Borrelia crocidurae
IR3	1	Borrelia crocidurae
IRl of ISAba22	1	Borrelia crocidurae
Signal predicted by SignalP 3.0 HMM; IMG reference gene:2504129487_SP	1	Borrelia crocidurae
inc RNA	1	Borrelia crocidurae
Uncharacterized DUF1694 domain-containing protein YueI	1	Borrelia crocidurae
Propanediol dehydratase small subunit (EC 4.2.1.28)	1	Borrelia crocidurae
NAD(+)--rifampin ADP-ribosyltransferase	1	Borrelia crocidurae
putative antirepressor protein	1	Borrelia crocidurae
Signal predicted by SignalP 3.0 HMM (Signal peptide probability 0.993) with cleavage site probability 0.825 at residue 20	1	Borrelia crocidurae
similar to inc	1	Borrelia crocidurae
potential frameshift: common BLAST hit: gi|410653753|ref|YP_006957041.1| putative post-segregational-killing anti-toxin	1	Borrelia duttonii
Uncharacterized protein YeeL	1	Borrelia duttonii
CRISPR repeat with sequence atttcaatacagctattgctaaagttaaat	1	Borrelia duttonii
3 repeat iterons; similar to Acinetobacter baumannii plasmid p2ABAYE	1	Borrelia duttonii
Signal predicted by SignalP 3.0 HMM (Signal peptide probability 1.000) with cleavage site probability 0.981 at residue 31	1	Borrelia duttonii
Predicted helix-turn-helix motif with score 1319.000, SD 3.68 at aa 34-55, sequence QSLSSISKSKGIALSTLYRWNK	1	Borrelia duttonii
CRISPR repeat with sequence atttaaatacgtctcatgttaatgttcaact	1	Borrelia duttonii
Photosystem II 12 kDa extrinsic protein (PsbU)	1	Borrelia duttonii
Signal predicted by SignalP 3.0 HMM (Signal peptide probability 0.999) with cleavage site probability 0.871 at residue 33	1	Borrelia duttonii
FIG00518865: hypothetical protein	1	Borrelia duttonii
FIG113347: hypothetical protein	1	Borrelia duttonii
serine acetyltransferase	1	Borrelia duttonii
Cyclic di-AMP-responsive repressor DarR, AcrR family	1	Borrelia duttonii
CRY repeat	1	Borrelia duttonii
transposase remnant similar to transposase for insertion sequence element IS1328a	1	Borrelia duttonii
glutaredoxin-like protein, YruB-family	1	Borrelia hermsii
Electron transport complex protein RnfE	1	Borrelia hermsii
1 probable transmembrane helix predicted for pBt006 by TMHMM2.0	1	Borrelia hermsii
HMMPfam hit to PF06290, PsiB, score 1.5e-124	1	Borrelia hermsii
IS1-like possible inactive	1	Borrelia mayonii
Signal predicted by SignalP 3.0 HMM; IMG reference gene:2503798023_SP	1	Borrelia mayonii
SSU ribosomal protein S5p (S2e)	1	Borrelia mayonii
Signal peptide predicted for YEP.69c by SignalP 2.0 HMM (Signal peptide probabilty 0.970) with cleavage site probability 0.577 between residues 20 and 21	1	Borrelia mayonii
put. -35 region of RNA-polymerase binding site	1	Borrelia mayonii
partial elment	1	Borrelia miyamotoi
Signal predicted by SignalP 3.0 HMM; IMG reference gene:2506485779_SP	1	Borrelia miyamotoi
Uncharacterized protein YhjA	1	Borrelia miyamotoi
Phycocyanobilin:ferredoxin oxidoreductase PcyA (EC 1.3.7.5)	1	Borrelia miyamotoi
tRNA-Ala-TGC	1	Borrelia miyamotoi
Signal predicted by SignalP 3.0 HMM; IMG reference gene:2506485781_SP	1	Borrelia miyamotoi
CRISPR repeat with sequence cttctaagctgcctgtacggcagtgaac	1	Borrelia miyamotoi
Pfam match to entry PF00069 pkinase, Protein kinase domain, score 13.5, E-value 0.00076	1	Borrelia miyamotoi
ORF88	1	Borrelia miyamotoi
transposase (pseudogene)	1	Borrelia recurrentis
CRISPR repeat with sequence gttttatcctaactatatggaatgtaaat	1	Borrelia recurrentis
RhsD protein; 5' truncated	1	Borrelia recurrentis
hit to IS1414 1054..1123 score: 314 percent id: 94.29	1	Borrelia recurrentis
ALIL	1	Borrelia turicatae
serine protease protein (fragment)	1	Borrelia turicatae
HMMPfam hit to PF01527, Transposase_8, score 4.5e-13	1	Borrelia turicatae
Phage DNA-binding protein	1	Borrelia turicatae
superfamily hit to SSF46689, Homeodomain-like, score 0.0072	1	Borrelia turicatae
HMMPfam hit to PF02371, Transposase_20, score 8.8e-19	1	Borrelia turicatae
Signal peptide predicted for plasmid.47c by SignalP 2.0 HMM (Signal peptide probabilty 0.968) with cleavage site probability 0.666 between residues 21 and 22	1	Borrelia turicatae
Signal predicted by SignalP 3.0 HMM (Signal peptide probability 0.940) with cleavage site probability 0.551 at residue 28	1	Borrelia turicatae
pili assembly chaperone	1	Borrelia turicatae
22bp direct repeat, 1 of 4	1	Borreliella burgdorferi
FIG00696467: hypothetical protein	1	Borreliella burgdorferi
Signal predicted by SignalP 3.0 HMM; IMG reference gene:2504086311_SP	1	Borreliella burgdorferi
FIG00870929: hypothetical protein	1	Borreliella finlandensis
Signal predicted by SignalP 3.0 HMM (Signal peptide probability 0.998) with cleavage site probability 0.957 at residue 21	1	Borreliella finlandensis
Iron-dependent repressor	1	Borreliella garinii
Major fimbrial subunit StfA	1	Borreliella garinii
Signal predicted by SignalP 3.0 HMM; IMG reference gene:2512891511_SP	1	Borreliella garinii
trbC/VIRB2 family protein	1	Borreliella garinii
IR-L; left end of ISYal1	1	Borreliella spielmanii
Signal predicted by SignalP 3.0 HMM; IMG reference gene:2503797974_SP	1	Borreliella spielmanii
Pfam match to entry PF01381 HTH_3, Helix-turn-helix, score 29.6, E-value 4.4e-06	1	Borreliella spielmanii
truncated ISAba125	1	Borreliella spielmanii
Pfam match to entry PF00165 HTH_AraC, Bacterial regulatory helix-turn-helix proteins, araC family, score 53.8, E-value 2.7e-13	1	Borreliella spielmanii
IV29L	1	Borreliella spielmanii
Translation elongation factor P Lys34--(R)-beta-lysine ligase	1	Borreliella spielmanii
one probable transmembrane helix predicted for yscD by TMHMM2.0	1	Borreliella spielmanii
Phage protein orf60a	1	Borreliella spielmanii
responsible for C incompatibility in trans and copy number control in cis, 100% identical to pRSB107	1	Borreliella spielmanii
HMMPfam hit to PF05717, Transposase_34, score 4.4e-37	1	Buchnera aphidicola
Signal predicted by SignalP 3.0 HMM; IMG reference gene:2506485768_SP	1	Buchnera aphidicola
DHS (Downstream Homology Sequence) recombination block	1	Buchnera aphidicola
Signal peptide predicted for p948.0910 by SignalP 2.0 HMM (Signal peptide probability 1.000) with cleavage site probability 0.936 between residues 19 and 20	1	Buchnera aphidicola
Signal peptide predicted for pBt096 by SignalP 2.0 HMM (Signal peptide probabilty 0.979) with cleavage site probability 0.711 between residues 29 and 30	1	Buchnera aphidicola
Signal predicted by SignalP 3.0 HMM (Signal peptide probability 0.976) with cleavage site probability 0.966 at residue 46	1	Buchnera aphidicola
CRISPR repeat with sequence atttcaatacaacacttgttaaagttgaat	1	Buchnera aphidicola
FIG01279834: hypothetical protein	1	Buchnera aphidicola
Pfam match to entry PF05513.1 TraA, score 260.3, E-value 3.3e-75	1	Buchnera aphidicola
Signal predicted by SignalP 3.0 HMM (Signal peptide probability 0.976) with cleavage site probability 0.666 at residue 25	1	Burkholderia cenocepacia
1 probable transmembrane helix predicted for p948.0160 by TMHMM2.0 at aa 141-163	1	Burkholderia cenocepacia
superfamily hit to SSF53098, Ribonuclease H-like, score 3e-39	1	Burkholderia cenocepacia
Signal predicted by SignalP 3.0 HMM (Signal peptide probability 1.000) with cleavage site probability 0.887 at residue 22	1	Burkholderia cenocepacia
maleylacetate reductase	1	Burkholderia cenocepacia
Signal predicted by SignalP 3.0 HMM (Signal peptide probability 0.976) with cleavage site probability 0.474 at residue 36	1	Burkholderia cenocepacia
1 probable transmembrane helix predicted for EC042_pAA105 by TMHMM2.0 at aa 47-69	1	Burkholderia cenocepacia
attI3 recombination site	1	Burkholderia cenocepacia
probable periplasmic protein NMA1059	1	Burkholderia cenocepacia
HMMPfam hit to PF00665, rve, score 2.8e-42	1	Burkholderia cenocepacia
transcript for incompatibility determinant,PMID: 15659174	1	Burkholderia cenocepacia
Signal predicted by SignalP 2.0 HMM (Signal peptide probability 1.000) with cleavage site probability 0.900 at residue 28	1	Burkholderia cenocepacia
flavin reductase domain protein FMN-binding	1	Burkholderia cenocepacia
Signal predicted by SignalP 3.0 HMM (Signal peptide probability 0.987) with cleavage site probability 0.632 at residue 33	1	Burkholderia cepacia
FIG002060: uncharacterized protein YggL	1	Burkholderia gladioli
HMMPfam hit to PF03330, Rare lipoprotein A, score 8.6e-16	1	Burkholderia gladioli
Selenocysteine insertion sequence 3; C770_GR4pC1446	1	Burkholderia gladioli
hypothetical protein PA0941	1	Burkholderia gladioli
Putative uncharacterized protein BCG_3858	1	Burkholderia gladioli
truncated tnpR gene of Tn5046	1	Burkholderia gladioli
HMMPfam hit to PF02195, ParB-like nuclease domain, score 6.9e-13	1	Burkholderia gladioli
COG2827: putative endonuclease containing a URI domain	1	Burkholderia gladioli
Signal predicted by SignalP 3.0 HMM (Signal peptide probability 0.996) with cleavage site probability 0.586 at residue 19	1	Burkholderia gladioli
Signal predicted by SignalP 3.0 HMM (Signal peptide probability 0.732) with cleavage site probability 0.306 at residue 18	1	Burkholderia gladioli
Signal predicted by SignalP 3.0 HMM (Signal peptide probability 0.995) with cleavage site probability 0.825 at residue 23	1	Burkholderia gladioli
Signal predicted by SignalP 3.0 HMM (Signal peptide probability 0.969) with cleavage site probability 0.587 at residue 29	1	Burkholderia gladioli
attC of integron 2	1	Burkholderia gladioli
Excisionase-like protein SCO3328	1	Burkholderia glumae
Phage Orf81 protein	1	Burkholderia glumae
Signal predicted by SignalP 3.0 HMM (Signal peptide probability 0.803) with cleavage site probability 0.510 at residue 57	1	Burkholderia glumae
group II catalytic intron D1-D4-6	1	Burkholderia glumae
Signal predicted by SignalP 3.0 HMM (Signal peptide probability 1.000) with cleavage site probability 0.968 at residue 23	1	Burkholderia glumae
Signal predicted by SignalP 3.0 HMM (Signal peptide probability 0.948) with cleavage site probability 0.715 at residue 32	1	Burkholderia glumae
CRISPR repeat with sequence atgctccccgcgcatgcggggatgagccc	1	Burkholderia glumae
Signal predicted by SignalP 3.0 HMM (Signal peptide probability 0.978) with cleavage site probability 0.467 at residue 24	1	Burkholderia glumae
Signal predicted by SignalP 3.0 HMM (Signal peptide probability 0.925) with cleavage site probability 0.848 at residue 42	1	Burkholderia pseudomallei
ORF78	1	Burkholderia pseudomallei
UDP-4-amino-4-deoxy-L-arabinose formyltransferase (EC 2.1.2.13)	1	Burkholderia pseudomallei
Uncharacterized protein YnfN	1	Burkholderia pseudomallei
catB3 gene cassette	1	Burkholderia pseudomallei
Phage tail tube protein FII	1	Burkholderia sp. KK1
probable morphogenetic protein, C-terminal part	1	Burkholderia sp. KK1
Signal predicted by SignalP 3.0 HMM (Signal peptide probability 0.999) with cleavage site probability 0.984 at residue 20	1	Burkholderia sp. KK1
Signal predicted by SignalP 3.0 HMM (Signal peptide probability 0.778) with cleavage site probability 0.644 at residue 26	1	Burkholderia sp. PAMC 26561
Alkanesulfonate utilization operon LysR-family regulator Cbl	1	Burkholderia sp. PAMC 26561
Diacetyl/L-xylulose reductase (EC 1.1.1.10)	1	Burkholderia sp. PAMC 26561
Signal predicted by SignalP 3.0 HMM (Signal peptide probability 0.984) with cleavage site probability 0.520 at residue 22	1	Burkholderia sp. PAMC 26561
Signal predicted by SignalP 3.0 HMM (Signal peptide probability 0.769) with cleavage site probability 0.400 at residue 31	1	Burkholderia sp. PAMC 26561
Signal predicted by SignalP 2.0 HMM (Signal peptide probability1.000) with cleavage site probability 0.598 at residue 49	1	Burkholderia sp. PAMC 26561
Signal predicted by SignalP 3.0 HMM; IMG reference gene:2523819128_SP	1	Burkholderia sp. PAMC 26561
NAD/NADP transhydrogenase alpha subunit	1	Burkholderia sp. PAMC 26561
Signal predicted by SignalP 2.0 HMM (Signal peptide probability 1.000) with cleavage site probability 0.996 at residue 30	1	Burkholderia sp. PAMC 26561
ABC transporter, permease protein YejB	1	Burkholderia sp. PAMC 26561
RNAout	1	Burkholderia sp. PAMC 26561
Structural protein P5	1	Burkholderia sp. PAMC 26561
LSU ribosomal protein L17p	1	Burkholderia sp. PAMC 26561
Pfam match to entry PF00436.11 SSB, score 37.5, E-value 3.9e-10	1	Burkholderia sp. PAMC 26561
Signal predicted by SignalP 3.0 HMM; IMG reference gene:2503797697_SP	1	Burkholderia sp. PAMC 28687
probable exported protein YPO3518	1	Burkholderia sp. PAMC 28687
Alginate biosynthesis transcriptional activator	1	Burkholderia sp. PAMC 28687
antitoxin	1	Burkholderia sp. PAMC 28687
3-phenylpropionate dioxygenase, beta subunit (EC 1.14.12.19)	1	Burkholderia sp. PAMC 28687
Signal predicted by SignalP 3.0 HMM (Signal peptide probability 0.844) with cleavage site probability 0.823 at residue 20	1	Burkholderia sp. PAMC 28687
Sequence similarity to: YP_001355220.1 hypothetical protein mma_3530 [Janthinobacterium sp. Marseille]; putative diguanylate cyclase	1	Burkholderia sp. PAMC 28687
Phage protein Mup07	1	Burkholderia sp. PAMC 28687
LPS core heptose(II) kinase RfaY	1	Burkholderia vietnamiensis
Signal predicted by SignalP 3.0 HMM; IMG reference gene:2503798028_SP	1	Burkholderia vietnamiensis
Signal predicted by SignalP 2.0 HMM (Signal peptide probability 0.837) with cleavage site probability 0.779 at residue 26	1	Burkholderia vietnamiensis
HMMPfam hit to PF05662, Haemagglutinin, score 1.3e-05	1	Burkholderia vietnamiensis
Signal predicted by SignalP 3.0 HMM (Signal peptide probability 1.000) with cleavage site probability 0.992 at residue 23	1	Burkholderia vietnamiensis
Signal predicted by SignalP 2.0 HMM (Signal peptide probability 0.973) with cleavage site probability 0.973 at residue 42	1	Burkholderia vietnamiensis
Signal peptide predicted for pBS027 by SignalP 2.0 HMM (Signal peptide probabilty 1.000) with cleavage site probability 0.991 between residues 26 and 27	1	Burkholderia vietnamiensis
Signal predicted by SignalP 3.0 HMM (Signal peptide probability 0.998) with cleavage site probability 0.664 at residue 30	1	Burkholderia vietnamiensis
iteron 13	1	Burkholderia vietnamiensis
difference: T is present in EMBL:AF053947 and in EMBL:AF074611	1	Burkholderia vietnamiensis
Signal predicted by SignalP 3.0 HMM (Signal peptide probability 0.999) with cleavage site probability 0.922 at residue 24	1	Burkholderia vietnamiensis
STMD1.44 protein	1	Calothrix brevissima
Uncharacterized protein STM1939	1	Calothrix brevissima
Signal predicted by SignalP 3.0 HMM (Signal peptide probability 0.949) with cleavage site probability 0.487 at residue 56	1	Calothrix parasitica
Signal predicted by SignalP 3.0 HMM; IMG reference gene:2505789178_SP	1	Calothrix parasitica
potential frameshift: common BLAST hit: gi|407684989|ref|YP_006800163.1| catechol 1,2-dioxygenase	1	Calothrix parasitica
Signal predicted by SignalP 3.0 HMM (Signal peptide probability 0.998) with cleavage site probability 0.979 at residue 20	1	Calothrix parasitica
LSU ribosomal protein L16p (L10e)	1	Calothrix parasitica
2 probable transmembrane helices predicted for Unknown_CDS by TMHMM2.0 at aa 27-49 and 59-81	1	Calothrix parasitica
1 probable transmembrane helix predicted for Unknown_CDS by TMHMM2.0 at aa 68-90	1	Calothrix sp. NIES-4071
inversin protein alternative isoform, putative	1	Calothrix sp. NIES-4105
rep4; imperfect	1	Campylobacter coli
Mov34/MPN/PAD-1 family protease	1	Campylobacter coli
Pfam match to entry PF00376 merR, MerR family regulatory protein, score 19.6, E-value 0.00037	1	Campylobacter fetus
dif site; XerD/XerC binding sites	1	Campylobacter fetus
Pfam match to entry PF00991 ParA, ParA family ATPase, score 78.10, E-value 1.8e-19	1	Campylobacter fetus
Uncharacterized fimbrial chaperone YhcA	1	Campylobacter fetus
iteron I	1	Campylobacter fetus
plasmid transfer protein	1	Campylobacter fetus
Clindamycin resistance predicted region	1	Campylobacter fetus
Gas vesicle protein GvpL	1	Campylobacter helveticus
tRNA-Gly-TCC	1	Campylobacter helveticus
PcfI	1	Campylobacter helveticus
PS00013 Prokaryotic membrane lipoprotein lipid attachment site	1	Campylobacter helveticus
RNA chaperone Hfq	1	Campylobacter helveticus
HMMPfam hit to PF02899, Phage integrase, N-terminal SAM-like domain	1	Campylobacter helveticus
Signal predicted by SignalP 3.0 HMM (Signal peptide probability 0.998) with cleavage site probability 0.583 at residue 29	1	Campylobacter helveticus
tRNA pseudouridine(13) synthase (EC 5.4.99.27)	1	Campylobacter helveticus
Signal predicted by SignalP 3.0 HMM (Signal peptide probability 1.000) with cleavage site probability 0.996 at residue 25	1	Campylobacter helveticus
Short-chain dehydrogenase/reductase (SDR) superfamily	1	Campylobacter helveticus
Signal predicted by SignalP 3.0 HMM (Signal peptide probability 1.000) with cleavage site probability 0.910 at residue 25	1	Campylobacter helveticus
Pfam match to entry PF01381 HTH_3, score 49.7, E-value 8.1e-12	1	Campylobacter jejuni
Similar to beta-glucoside operon antiterminator; nonfunctional due to truncation	1	Campylobacter jejuni
ABC-type Co2+ transport system, permease component	1	Campylobacter jejuni
orf7; truncated transposase; C-terminus	1	Campylobacter jejuni
1 probable transmembrane helix predicted for plasmid.33c by TMHMM2.0	1	Campylobacter jejuni
Predicted helix-turn-helix motif with score 1983.000, SD 5.94 at aa 47-68, sequence LTKSALAERMGLRPSAISRLES	1	Campylobacter jejuni
Pfam match to entry PF00482.9 GSPII_F, score 76.5, E-value 7.2e-20	1	Candidatus Azobacteroides
Transcriptional regulator, TraR/DksA family	1	Candidatus Azobacteroides
3 probable transmembrane helices predicted for pCoo114 by TMHMM2.0 at aa 127-149, 180-202 and 330-352	1	Candidatus Azobacteroides
Signal predicted by SignalP 3.0 HMM (Signal peptide probability 0.995) with cleavage site probability 0.692 at residue 25	1	Candidatus Azobacteroides
Putative fimbrial structural subunit	1	Candidatus Phytoplasma asteris
Signal predicted by SignalP 3.0 HMM (Signal peptide probability 0.996) with cleavage site probability 0.980 at residue 28	1	Candidatus Phytoplasma asteris
Signal predicted by SignalP 3.0 HMM (Signal peptide probability 0.932) with cleavage site probability 0.880 at residue 39	1	Candidatus Phytoplasma asteris
Sugar phosphate isomerases/epimerases family protein YcjR	1	Candidatus Phytoplasma asteris
FIG00874227: hypothetical protein	1	Candidatus Phytoplasma asteris
CRISPR repeat with sequence gtttcagtcccctatcgcccggggagcacgttgcggc	1	Candidatus Phytoplasma asteris
2 probable transmembrane helices predicted for pCoo092 by TMHMM2.0 at aa 37-59 and 64-86	1	Candidatus Phytoplasma asteris
CRISPR repeat with sequence gaggttttagaactatataaaacagcatgtttctcaaataa	1	Candidatus Phytoplasma asteris
UPF0266 membrane protein YobD	1	Candidatus Phytoplasma asteris
Signal predicted by SignalP 3.0 HMM; IMG reference gene:2506485774_SP	1	Carnobacterium inhibens
Signal predicted by SignalP 3.0 HMM (Signal peptide probability 1.000) with cleavage site probability 0.742 at residue 48	1	Carnobacterium inhibens
UPF0223 protein YktA	1	Carnobacterium inhibens
Type III secretion protein SsaG	1	Carnobacterium inhibens
95.7% identical to Yersinia pestis CO-92 plasmid pMT1 (EMBL:AL117211) bases 48304..48535	1	Celeribacter indicus
Signal predicted by SignalP 3.0 HMM (Signal peptide probability 1.000) with cleavage site probability 0.830 at residue 31	1	Celeribacter indicus
tRNA-Leu-TAA	1	Celeribacter indicus
Signal predicted by SignalP 3.0 HMM (Signal peptide probability 0.987) with cleavage site probability 0.800 at residue 21	1	Celeribacter indicus
based on oriented RNAseq data; TR Stat	1	Celeribacter manganoxidans
Signal predicted by SignalP 3.0 HMM (Signal peptide probability 1.000) with cleavage site probability 0.999 at residue 25	1	Celeribacter manganoxidans
TadE-like protein	1	Celeribacter manganoxidans
Signal predicted by SignalP 3.0 HMM; IMG reference gene:2504085896_SP	1	Celeribacter manganoxidans
Signal predicted by SignalP 3.0 HMM (Signal peptide probability 0.972) with cleavage site probability 0.833 at residue 26	1	Chlamydia psittaci
Signal peptide predicted for R7K_030 by SignalP 2.0 HMM (Signal peptide probability 1.000) with cleavage site probability 0.913 between residues 28 and 29	1	Chlamydia psittaci
1 probable transmembrane helix predicted for R7K_030 by TMHMM2.0 at aa 5-27	1	Chlamydia psittaci
putative oriT	1	Chlamydia psittaci
HMMPfam hit to PF05016, Plasmid_stabil, score 8.5e-11	1	Chlamydia trachomatis
Signal predicted by SignalP 3.0 HMM (Signal peptide probability 0.999) with cleavage site probability 0.472 at residue 32	1	Chlamydia trachomatis
Signal predicted by SignalP 3.0 HMM (Signal peptide probability 1.000) with cleavage site probability 0.898 at residue 31	1	Chlamydia trachomatis
22bp direct repeat, 3 of 4	1	Chlamydia trachomatis
predicted cleavage at residue 39	1	Chlamydia trachomatis
HMMPfam hit to PF07042, TrfA protein, score 3.2e-18	1	Citrobacter freundii
Cupin domain protein in Autoinducer 2 (AI-2) related operon	1	Citrobacter freundii
Signal predicted by SignalP 2.0 HMM (Signal peptide probability 1.000) with cleavage site probability 0.916 at residue 24	1	Citrobacter freundii
Signal predicted by SignalP 3.0 HMM (Signal peptide probability 0.999) with cleavage site probability 0.629 at residue 26	1	Citrobacter freundii
histidine kinase	1	Citrobacter freundii
Signal predicted by SignalP 3.0 HMM (Signal peptide probability 1.000) with cleavage site probability 0.999 at residue 20	1	Citrobacter freundii
PIN domain-containing protein	1	Citrobacter freundii
transglutaminase	1	Citrobacter koseri
group-II-D1D4-3	1	Citrobacter koseri
Signal predicted by SignalP 3.0 HMM; IMG reference gene:2509053360_SP	1	Citrobacter koseri
ORF58	1	Citrobacter koseri
Signal predicted by SignalP 3.0 HMM; IMG reference gene:2503797953_SP	1	Citrobacter koseri
Signal predicted by SignalP 3.0 HMM (Signal peptide probability 1.000) with cleavage site probability 0.983 at residue 44	1	Clavibacter michiganensis
1 probable transmembrane helix predicted for R7K_005 by TMHMM2.0 at aa 98-120	1	Clavibacter michiganensis
Prr/RsmZ RNA family	1	Clavibacter michiganensis
Signal predicted by SignalP 2.0 HMM (Signal peptide probability1.000) with cleavage site probability 0.354 at residue 41	1	Clavibacter michiganensis
Signal predicted by SignalP 3.0 HMM (Signal peptide probability 1.000) with cleavage site probability 0.923 at residue 27	1	Clavibacter michiganensis
Bll5582 protein	1	Clavibacter michiganensis
Signal peptide predicted for EAM_P20062 by SignalP 2.0 HMM (Signal peptide probability 1.000) with cleavage site probability 0.894 between residues 26 and 27	1	Clavibacter michiganensis
flavin reductase domain protein, FMN-binding	1	Clavibacter michiganensis
IR of ISAba14	1	Clostridioides difficile
Substrate-specific component CblT of predicted B12-regulated ECF transporter for dimethylbenzimidazole	1	Clostridioides difficile
truncated DNA invertase/resolvase; Serine Recombinase superfamily, cl02788; PinR, Site-specific recombinases, DNA invertase Pin-like protein [DNA replication, recombination, and repair], COG1961; truncated, C-terminus	1	Clostridioides difficile
CRISPR repeat with sequence ttgttttaaaaccatgctgttttatatagttctaaaactgt	1	Clostridioides difficile
CRISPR repeat with sequence acagttttagaactatataaaacagcatggttttaaaacaa	1	Clostridioides difficile
putative; DR1	1	Clostridioides difficile
FIG003269: Prophage tail protein	1	Clostridioides difficile
Putative transposase (fragment)	1	Clostridium acetobutylicum
one of 1 probable transmembrane helices predicted for pCRY18 by TMHMM2.0	1	Clostridium acetobutylicum
Photosystem I assembly related protein Ycf4	1	Clostridium acetobutylicum
potential frameshift: common BLAST hit: gi|407687839|ref|YP_006803012.1| transposase Tn3 family protein	1	Clostridium acetobutylicum
LSU ribosomal protein L15p (L27Ae)	1	Clostridium butyricum
Signal predicted by SignalP 3.0 HMM (Signal peptide probability 0.959) with cleavage site probability 0.940 at residue 24	1	Clostridium butyricum
ctRNA_pND324	1	Clostridium novyi
IRr of ISAba22	1	Clostridium novyi
Competence protein C; Chromosome segregation ATPases	1	Clostridium novyi
Replication termination protein	1	Clostridium novyi
FIG01124638: hypothetical protein	1	Clostridium novyi
2 probable transmembrane helices predicted for EAM_P20084 by TMHMM2.0 at aa 15-32 and 89-108	1	Clostridium novyi
Signal predicted by SignalP 3.0 HMM; IMG reference gene:2505788935_SP	1	Clostridium novyi
glycerol-3-phosphate acyltransferase family protein	1	Clostridium perfringens
Signal predicted by SignalP 3.0 HMM (Signal peptide probability 0.999) with cleavage site probability 0.791 at residue 39	1	Clostridium perfringens
Signal predicted by SignalP 3.0 HMM; IMG reference gene:2504129319_SP	1	Clostridium perfringens
r3	1	Clostridium perfringens
putative iteron	1	Clostridium perfringens
Signal predicted by SignalP 3.0 HMM (Signal peptide probability 0.957) with cleavage site probability 0.690 at residue 32	1	Comamonas testosteroni
Signal predicted by SignalP 3.0 HMM (Signal peptide probability 1.000) with cleavage site probability 0.986 at residue 20	1	Comamonas testosteroni
SSU ribosomal protein S8p (S15Ae)	1	Comamonas testosteroni
ORF D	1	Comamonas testosteroni
potential frameshift: common BLAST hit: gi|410687289|ref|YP_006965803.1| Phosphoglycerate mutase family protein	1	Corynebacterium glutamicum
Signal predicted by SignalP 3.0 HMM (Signal peptide probability 0.842) with cleavage site probability 0.784 at residue 32	1	Corynebacterium glutamicum
Signal predicted by SignalP 3.0 HMM (Signal peptide probability 1.000) with cleavage site probability 0.985 at residue 26	1	Corynebacterium glutamicum
Signal predicted by SignalP 3.0 HMM (Signal peptide probability 1.000) with cleavage site probability 0.998 at residue 24	1	Corynebacterium jeikeium
Signal predicted by SignalP 2.0 HMM (Signal peptide probability 0.999) with cleavage site probability 0.501 at residue 24	1	Corynebacterium jeikeium
Signal predicted by SignalP 3.0 HMM (Signal peptide probability 0.646) with cleavage site probability 0.303 at residue 17	1	Corynebacterium jeikeium
Signal predicted by SignalP 3.0 HMM (Signal peptide probability 0.999) with cleavage site probability 0.794 at residue 19	1	Corynebacterium jeikeium
Digeranylgeranylglyceryl phosphate synthase (EC 2.5.1.42)	1	Corynebacterium jeikeium
Signal predicted by SignalP 3.0 HMM; IMG reference gene:2509438436_SP	1	Corynebacterium jeikeium
group II catalytic intron, Intron_gpII	1	Coxiella burnetii
4 probable transmembrane helices predicted for EC042_pAA079 by TMHMM2.0 at aa 5-27, 34-53, 57-79 and 91-109	1	Coxiella burnetii
Ssr2611 protein	1	Coxiella burnetii
Signal predicted by SignalP 3.0 HMM (Signal peptide probability 0.815) with cleavage site probability 0.295 at residue 53	1	Coxiella burnetii
D-erythro-7,8-dihydroneopterin triphosphate epimerase	1	Crinalium epipsammum
Signal predicted by SignalP 3.0 HMM (Signal peptide probability 0.995) with cleavage site probability 0.944 at residue 34	1	Cronobacter sakazakii
Pfam match to entry PF00534 Glycos_transf_1, score 67.6, E-value 3.3e-17	1	Cronobacter sakazakii
Signal predicted by SignalP 2.0 HMM (Signal peptide probability 0.998) with cleavage site probability 0.681 at residue 49	1	Cronobacter sakazakii
Undecaprenyl phosphate-aminoarabinose flippase subunit ArnE @ Undecaprenyl phosphate-aminoarabinose flippase subunit ArnF	1	Cupriavidus metallidurans
Pfam match to entry PF00929 Exonuclease, Exonuclease, score 51.00, E-value 2.6e-11	1	Cupriavidus metallidurans
Signal predicted by SignalP 3.0 HMM; IMG reference gene:2631103458_SP	1	Cutibacterium acnes
Signal predicted by SignalP 3.0 HMM (Signal peptide probability 0.997) with cleavage site probability 0.802 at residue 38	1	Cutibacterium acnes
Signal predicted by SignalP 3.0 HMM (Signal peptide probability 1.000) with cleavage site probability 0.849 at residue 21	1	Cutibacterium acnes
HMMPfam hit to PF00872, Transposase_mut, score 6.3e-40	1	Cutibacterium acnes
FIG045343: Transcriptional regulator, MarR family	1	Cutibacterium acnes
Signal predicted by SignalP 3.0 HMM (Signal peptide probability 0.988) with cleavage site probability 0.987 at residue 26	1	Cutibacterium acnes
Secretion system chaparone SscB	1	Cutibacterium acnes
Signal peptide predicted for Unknown_CDS by SignalP 2.0 HMM (Signal peptide probabilty 1.000) with cleavage site probability 0.995 between residues 23 and 24	1	Cutibacterium acnes
Lincosamide nucleotidyltransferase => Lnu(C)	1	Cyanothece sp. PCC 7822
HMMPfam hit to PF00437, Type II/IV secretion system protein, score 5.9e-31	1	Cyanothece sp. PCC 7822
Signal predicted by SignalP 3.0 HMM (Signal peptide probability 1.000) with cleavage site probability 0.992 at residue 28	1	Cyanothece sp. PCC 7822
2 probable transmembrane helices predicted for pBS059 by TMHMM2.0 at aa 31-53 and 115-137	1	Deinococcus gobiensis
Signal predicted by SignalP 3.0 HMM (Signal peptide probability 1.000) with cleavage site probability 0.976 at residue 21	1	Deinococcus gobiensis
NOHBY218; no homolog in Saccharomyces cerevisiae	1	Dinoroseobacter shibae
Signal predicted by SignalP 3.0 HMM (Signal peptide probability 0.962) with cleavage site probability 0.661 at residue 29	1	Dinoroseobacter shibae
SM2011_b20567; corresponds to SMb20567; RIME	1	Dinoroseobacter shibae
5S ribosomal RNA	1	Dinoroseobacter shibae
Signal predicted by SignalP 3.0 HMM (Signal peptide probability 0.987) with cleavage site probability 0.980 at residue 30	1	Dinoroseobacter shibae
yib00034; insertion sequence:Transposase (putative), IS66 Orf2 like	1	Dinoroseobacter shibae
Signal peptide predicted for Unknown_CDS by SignalP 2.0 HMM (Signal peptide probabilty 0.998) with cleavage site probability 0.625 between residues 19 and 20	1	Edwardsiella ictaluri
superfamily hit to SSF51306, LexA/Signal peptidase, score 2e-25	1	Edwardsiella ictaluri
19 bp inverted repeat; 18/19 (94%) matches, 0 gaps	1	Edwardsiella ictaluri
HMMPfam hit to PF00717, Peptidase S24-like, score 2.4e-17	1	Edwardsiella ictaluri
3 probable transmembrane helices predicted for EAM_P20073 by TMHMM2.0 at aa 15-37, 57-79 and 107-129	1	Edwardsiella ictaluri
SSU ribosomal protein S13p (S18e)	1	Edwardsiella ictaluri
potassium-dependent ATPase G chain	1	Edwardsiella ictaluri
Signal predicted by SignalP 3.0 HMM (Signal peptide probability 0.963) with cleavage site probability 0.577 at residue 34	1	Edwardsiella ictaluri
Signal predicted by SignalP 3.0 HMM (Signal peptide probability 0.952) with cleavage site probability 0.951 at residue 34	1	Edwardsiella ictaluri
rep11	1	Edwardsiella ictaluri
Pfam match to entry PF00892 DUF6, Integral membrane protein DUF6, score 99.1, E-value 6.2e-27	1	Emticicia oligotrophica
89 pct identical (nt) to E. coli F plasmid RepF1b region, M26308	1	Emticicia oligotrophica
Signal predicted by SignalP 3.0 HMM (Signal peptide probability 0.995) with cleavage site probability 0.991 at residue 18	1	Enterobacter asburiae
Signal predicted by SignalP 3.0 HMM (Signal peptide probability 0.968) with cleavage site probability 0.928 at residue 24	1	Enterobacter asburiae
region of dyad symmetry pot oriT	1	Enterobacter asburiae
Signal predicted by SignalP 3.0 HMM (Signal peptide probability 1.000) with cleavage site probability 0.561 at residue 21	1	Enterobacter asburiae
universal stress protein UspA	1	Enterobacter cloacae
Signal predicted by SignalP 3.0 HMM (Signal peptide probability 1.000) with cleavage site probability 0.996 at residue 22	1	Enterobacter cloacae
Pfam match to entry PF02411 MerT, MerT mercuric transport protein, score 295.7, E-value 3.7e-86	1	Enterobacter cloacae
two-component sensor histidine kinase	1	Enterobacter cloacae
3 probable transmembrane helices predicted for Unknown_CDS by TMHMM2.0 at aa 17-39, 54-71 and 98-120	1	Enterobacter cloacae
123 bp inverted repeat flanking IS6100	1	Enterobacter cloacae
SM2011_b21658; corresponds to SMb21658; RIME	1	Enterobacter cloacae
Signal predicted by SignalP 3.0 HMM (Signal peptide probability 0.997) with cleavage site probability 0.939 at residue 27	1	Enterobacter cloacae
Isochorismatase hydrolase	1	Enterobacter cloacae
IRi of class I integron	1	Enterobacter cloacae
HMMPfam hit to PF05717, Transposase_34, score 1.1e-67	1	Enterobacter cloacae
HMMPfam hit to PF03797, Autotransporter, score 2.7e-38	1	Enterobacter cloacae
Pfam match to entry PF00672 HAMP, HAMP domain, score 46.6, E-value 3.6e-11	1	Enterobacter cloacae
C4 antisense RNA	1	Enterobacter cloacae
Pfam match to entry PF03212 Pertactin, score -27.6, E-value 0.002	1	Enterobacter cloacae
Putative MutT-family protein	1	Enterobacter cloacae
2 probable transmembrane helices predicted for Unknown_CDS by TMHMM2.0 at aa 12-34 and 171-190	1	Enterobacter cloacae
cspA	1	Enterobacter cloacae
similar to Serine protease sat precursor (Secreted autotransporter toxin sat) fragment	1	Enterobacter cloacae
superfamily hit to SSF56935, Porins, score 2.1e-07	1	Enterobacter cloacae
2-deoxyglucose-6-phosphate hydrolase (EC 3.1.3.68) @ Mannitol-1-phosphatase (EC 3.1.3.22) @ Sorbitol-6-phosphatase (EC 3.1.3.50)	1	Enterobacter cloacae
Uncharacterized Nudix hydrolase YfcD	1	Enterobacter cloacae
ORF22	1	Enterobacter cloacae
similar to IS3 family insertion sequence transposase ISSme1_aa1	1	Enterobacter cloacae
locus_tag: OE_5045F; product: chimeric protein (IS1341-type transposase / UspA domain protein) (nonfunctional); gene has a frameshift and is truncated at the N-terminus	1	Enterobacter cloacae
resolvase of Tn4676 binding site	1	Enterobacter hormaechei
Bll7960 protein	1	Enterobacter hormaechei
Signal predicted by SignalP 3.0 HMM (Signal peptide probability 1.000) with cleavage site probability 0.748 at residue 35	1	Enterobacter hormaechei
Signal predicted by SignalP 2.0 HMM (Signal peptide probability 0.888) with cleavage site probability 0.512 at residue 33	1	Enterobacter hormaechei
(2Fe-2S)-binding domain protein	1	Enterobacter hormaechei
Signal predicted by SignalP 3.0 HMM; IMG reference gene:2505789021_SP	1	Enterobacter hormaechei
type III secretion protein HrpT	1	Enterobacter hormaechei
Signal predicted by SignalP 3.0 HMM; IMG reference gene:2631103451_SP	1	Enterobacter hormaechei
patatin	1	Enterobacter hormaechei
Signal predicted by SignalP 3.0 HMM (Signal peptide probability 1.000) with cleavage site probability 0.848 at residue 25	1	Enterobacter hormaechei
Signal predicted by SignalP 3.0 HMM (Signal peptide probability 0.632) with cleavage site probability 0.354 at residue 25	1	Enterobacter hormaechei
Antisense RNA affecting the CDS of locus_tag BMMGA3_17090	1	Enterobacter hormaechei
Uncharacterized protein Rv2307c/MT2364	1	Enterobacter hormaechei
Signal predicted by SignalP 3.0 HMM (Signal peptide probability 1.000) with cleavage site probability 0.639 at residue 30	1	Enterobacter hormaechei
Signal predicted by SignalP 3.0 HMM (Signal peptide probability 0.902) with cleavage site probability 0.662 at residue 25	1	Enterobacter hormaechei
Capsular polysaccharide synthesis enzyme CpsC, polysaccharide export	1	Enterobacter hormaechei
acetyltransferase domain protein	1	Enterococcus durans
Protein translocase membrane subunit SecG	1	Enterococcus durans
HMMPfam hit to PF02811, PHP domain C-terminal region, score 3.2e-33	1	Enterococcus faecalis
CRISPR repeat with sequence gtttctctttacttgagaagctaaattcgattatca	1	Enterococcus faecalis
potential frameshift: common BLAST hit: gi|67078142|ref|YP_245762.1| transposase	1	Enterococcus faecalis
Substrate-specific component HmpT of predicted hydroxymethylpyrimidine ECF transporter	1	Enterococcus faecium
Signal predicted by SignalP 3.0 HMM (Signal peptide probability 0.990) with cleavage site probability 0.942 at residue 39	1	Enterococcus faecium
Signal predicted by SignalP 3.0 HMM (Signal peptide probability 1.000) with cleavage site probability 0.996 at residue 33	1	Enterococcus faecium
Pfam match to entry PF03432 Relaxase, Relaxase/Mobilization nuclease domain, score 13.0, E-value 0.00068	1	Enterococcus faecium
Signal predicted by SignalP 3.0 HMM (Signal peptide probability 1.000) with cleavage site probability 0.932 at residue 24	1	Enterococcus faecium
Signal predicted by SignalP 3.0 HMM (Signal peptide probability 1.000) with cleavage site probability 0.994 at residue 28	1	Enterococcus faecium
ANT(3'') family aminoglycoside nucleotidyltransferase	1	Enterococcus mundtii
Signal predicted by SignalP 3.0 HMM (Signal peptide probability 0.790) with cleavage site probability 0.482 at residue 28	1	Enterococcus mundtii
Protein gp52 [Bacteriophage A118]	1	Enterococcus mundtii
terminal IR of IS10-R	1	Enterococcus mundtii
Signal predicted by SignalP 3.0 HMM (Signal peptide probability 1.000) with cleavage site probability 0.661 at residue 25	1	Enterococcus mundtii
potential frameshift: common BLAST hit: gi|434379644|ref|YP_006614019.1| putative spore coat-associated protein	1	Enterococcus mundtii
Signal predicted by SignalP 2.0 HMM (Signal peptide probability 0.998) with cleavage site probability 0.822 at residue 35	1	Erwinia pyrifoliae
Pfam match to entry PF00041 fn3, Fibronectin type III domain, score 0.80, E-value 1.5	1	Erwinia pyrifoliae
Gns protein	1	Erwinia pyrifoliae
Pfam match to entry PF01327 Pep_deformylase, score 313.0, E-value 4.5e-91	1	Erwinia pyrifoliae
SSU rRNA pseudouridine(516) synthase (EC 5.4.99.19)	1	Erwinia pyrifoliae
Phage protein Mup14	1	Erwinia sp. Ejp617
FIG00953352: hypothetical protein	1	Erwinia sp. Ejp617
Signal predicted by SignalP 3.0 HMM (Signal peptide probability 1.000) with cleavage site probability 0.906 at residue 28	1	Erwinia sp. Ejp617
IR-f terminal repeat of Tn4676; ORF55	1	Erwinia sp. Ejp617
Signal predicted by SignalP 3.0 HMM; IMG reference gene:2509053681_SP	1	Erwinia sp. Ejp617
Signal predicted by SignalP 3.0 HMM; IMG reference mygene:TtJL18_Contig30.2_52134_RPT	1	Erwinia sp. Ejp617
IncI1 plasmid conjugative transfer protein PilM	1	Erwinia sp. Ejp617
disrupted by IS5	1	Erwinia sp. Ejp617
hmmsearch hit to HMM RepHI2 iteron (1 - 81), score: 64.3, E-value: 4.5e-20	1	Erwinia tasmaniensis
Signal predicted by SignalP 3.0 HMM (Signal peptide probability 0.974) with cleavage site probability 0.582 at residue 29	1	Erwinia tasmaniensis
Signal predicted by SignalP 3.0 HMM (Signal peptide probability 1.000) with cleavage site probability 0.998 at residue 20	1	Escherichia albertii
IS66-family element, 3' end	1	Escherichia albertii
putative thiF	1	Escherichia albertii
[NiFe] hydrogenase HoxFUYH(E) maturation factor HoxW	1	Escherichia albertii
BlastProDom match to entry PD002176 sp_Q00931_LCRS_YERPS, E-value 7e-11	1	Escherichia coli
Signal predicted by SignalP 3.0 HMM (Signal peptide probability 0.969) with cleavage site probability 0.738 at residue 22	1	Escherichia coli
ORF31	1	Escherichia coli
Signal predicted by SignalP 2.0 HMM (Signal peptide probability 1.000) with cleavage site probability 0.936 at residue 25	1	Escherichia coli
IncFIA iterons	1	Escherichia coli
A/T-rich region, 100% identical to R100	1	Escherichia coli
single-strand initiation determinant, ssi	1	Escherichia coli
Elongation factor P-like protein	1	Escherichia coli
Type IV pilus biogenesis protein PilO	1	Escherichia coli
Inner membrane protein YohC	1	Escherichia coli
97% identity to the oriV of plasmid R100, 96% identity to the oriV of pRSB107	1	Escherichia coli
Signal predicted by SignalP 3.0 HMM (Signal peptide probability 0.749) with cleavage site probability 0.358 at residue 34	1	Escherichia coli
LSU ribosomal protein L28p @ LSU ribosomal protein L28p, zinc-dependent	1	Escherichia coli
single strand initiation site; putative	1	Escherichia coli
insertion sequence IS1222 ribosomal frameshifting element, IS1222_FSE; BB744_05646	1	Escherichia coli
gene truncated at the N-terminus; product: homolog to histidine kinase (nonfunctional)	1	Escherichia coli
nic site	1	Escherichia fergusonii
Phage protein Mup11	1	Exiguobacterium oxidotolerans
conjugal transfer protein TraR	1	Exiguobacterium oxidotolerans
Signal predicted by SignalP 3.0 HMM; IMG reference gene:2504129385_SP	1	Exiguobacterium sp. S3-2
Propanediol utilization polyhedral body protein PduU	1	Exiguobacterium sp. S3-2
inverted repeat of ISSmeSM11b	1	Fischerella sp. NIES-4106
Signal peptide predicted for EAM_P20048 by SignalP 2.0 HMM (Signal peptide probability 0.979) with cleavage site probability 0.544 between residues 27 and 28	1	Francisella philomiragia
putative transposase OrfA protein of insertion sequence IS629, N-terminal fragment	1	Francisella philomiragia
4 probable transmembrane helices predicted for p948.0090 by TMHMM2.0 at aa 20-37, 52-74, 81-103 and 118-135	1	Francisella philomiragia
antisense RNA	1	Francisella philomiragia
CRISPR repeat with sequence gtttccattgtgttagttttctcctaagagaaaag	1	Francisella philomiragia
HMMPfam hit to PF02796, HTH_7, score 2.2e-11	1	Francisella philomiragia
Inverted repeat of Tn6205	1	Francisella tularensis
ORF50	1	Francisella tularensis
HMMPfam hit to PF02810, SEC-C motif	1	Francisella tularensis
attL (of integron 1); recombination site recognised by the integron integrase	1	Francisella tularensis
Signal peptide predicted for plasmid.43c by SignalP 2.0 HMM (Signal peptide probabilty 0.968) with cleavage site probability 0.815 between residues 34 and 35	1	Francisella tularensis
Signal predicted by SignalP 3.0 HMM; IMG reference gene:2504129252_SP	1	Fremyella diplosiphon
tRNA-Gln-TTG	1	Fremyella diplosiphon
Signal predicted by SignalP 3.0 HMM; IMG reference gene:2504086449_SP	1	Fremyella diplosiphon
coronafacic acid synthetase, acyl carrier protein component	1	Fremyella diplosiphon
1 probable transmembrane helix predicted for PMIP29 by TMHMM2.0 at aa 10-32	1	Fremyella diplosiphon
NYN domain-containing protein	1	Fremyella diplosiphon
Cellulase M and related proteins	1	Fremyella diplosiphon
Protein CP12, regulation of Calvin cycle via association/dissociation of PRK/CP12/GAPDH complex	1	Fusobacterium nucleatum
Signal predicted by SignalP 3.0 HMM (Signal peptide probability 0.648) with cleavage site probability 0.479 at residue 40	1	Fusobacterium nucleatum
HMMPfam hit to PF05016, Plasmid_stabil, score 3.8e-17	1	Fusobacterium nucleatum
Signal predicted by SignalP 3.0 HMM; IMG reference gene:2504129434_SP	1	Fusobacterium nucleatum
tRNA-Pseudo-GTG	1	Fusobacterium nucleatum
Pfam match to entry PF00512 HisKA, His Kinase A (phosphoacceptor) domain, score 63.1, E-value 4e-16	1	Fusobacterium nucleatum
Sequence similarity to: ACO91612.1 colicin B activity protein [Escherichia coli] (fragment)	1	Geminocystis sp. NIES-3708
vls1<>vls2	1	Geminocystis sp. NIES-3708
N-terminal cleavage protein	1	Geminocystis sp. NIES-3708
tRNA-His-GTG	1	Geminocystis sp. NIES-3708
PS00213 Lipocalin signature.	1	Geminocystis sp. NIES-3708
100 pct identical and equal length to locus FPLMCG accession M12987	1	Geminocystis sp. NIES-3708
bacteriocin, lactococcin A1 family protein	1	Geminocystis sp. NIES-3708
excisionase	1	Geminocystis sp. NIES-3708
CRISPR repeat with sequence atttataactaagatagttctattaatac	1	Geminocystis sp. NIES-3708
Pfam match to entry PF00486 trans_reg_C, Transcriptional regulatory protein, C terminal, score 102.4, E-value 5.7e-28	1	Geminocystis sp. NIES-3709
Signal predicted by SignalP 3.0 HMM (Signal peptide probability 0.977) with cleavage site probability 0.583 at residue 26	1	Geminocystis sp. NIES-3709
fatty acid/phospholipid synthesis protein	1	Gloeothece citriformis
Signal predicted by SignalP 3.0 HMM (Signal peptide probability 1.000) with cleavage site probability 0.984 at residue 33	1	Gloeothece citriformis
HMMSmart hit to SM00422, helix_turn_helix, mercury resistance	1	Gloeothece citriformis
one of 7 probable transmembrane helices predicted for yscV by TMHMM2.0	1	Gloeothece citriformis
Ash-like/host cell division inhibitor Icd-like protein	1	Gluconobacter oxydans
HMMPfam hit to PF01845, CcdB, score 3.9e-91	1	Gluconobacter oxydans
putative vls recombination cassette vls1	1	Gluconobacter oxydans
DNA base-flipping protein	1	Haemophilus influenzae
CRISPR region with repeat gtttccataacccacatcccctaacggggactgaaac	1	Haemophilus influenzae
20 bp fragment of Tn21 tnp region	1	Haemophilus influenzae
Uridine kinase, type 2 (EC 2.7.1.48)	1	Haemophilus influenzae
SMI1 / KNR4 family protein	1	Haemophilus influenzae
CRISPR repeat with sequence gtttccataacccacatcccctaacggggactgaaac	1	Haemophilus influenzae
1 probable transmembrane helix predicted for p948.0520 by TMHMM2.0 at aa 21-43	1	Haemophilus influenzae
Glutamine synthetase inactivating factor IF17	1	Haemophilus influenzae
Signal predicted by SignalP 3.0 HMM (Signal peptide probability 0.999) with cleavage site probability 0.436 at residue 26	1	Haemophilus influenzae
IS5 family insertion sequence transposase mobile element	1	Haemophilus influenzae
Signal predicted by SignalP 3.0 HMM (Signal peptide probability 0.921) with cleavage site probability 0.913 at residue 22	1	Haemophilus influenzae
FipA	1	Haemophilus influenzae
Syd protein	1	Haemophilus influenzae
Signal predicted by SignalP 3.0 HMM; IMG reference gene:2504086001_SP	1	Haemophilus influenzae
2 probable transmembrane helices predicted for Unknown_CDS by TMHMM2.0 at aa 12-34 and 188-207	1	Haemophilus parasuis
UPF0352 protein YejL	1	Haemophilus parasuis
inverted terminal repeat (IRR) of IS1203 mobile element	1	Haemophilus parasuis
Regulatory protein TspO	1	Halalkalicoccus jeotgali
CRISPR repeat with sequence gtcgcgacggcatccgcgttcgggagcggattgaaacg	1	Halalkalicoccus jeotgali
ORF A	1	Halalkalicoccus jeotgali
ISNCY family transposase	1	Halalkalicoccus jeotgali
95 pct identical to C-terminal 125 residue of 198 aa protein ref:NP_863425[YfbA of plasmid R64]; C-terminal region of hypothetical protein YgaA; truncated by the insertion of Tn10	1	Haloarcula marismortui
Signal predicted by SignalP 3.0 HMM (Signal peptide probability 0.979) with cleavage site probability 0.772 at residue 32	1	Haloarcula marismortui
superfamily hit to SSF53067, Actin-like ATPase domain, score 1.6e-49	1	Haloarcula sp. CBA1115
Signal predicted by SignalP 3.0 HMM (Signal peptide probability 0.707) with cleavage site probability 0.404 at residue 23	1	Haloarcula sp. CBA1115
Signal predicted by SignalP 3.0 HMM (Signal peptide probability 0.851) with cleavage site probability 0.409 at residue 22	1	Haloarcula sp. CBA1115
epimerase	1	Haloarcula sp. CBA1115
MORN repeat family protein	1	Haloarcula sp. CBA1115
Signal peptide predicted for Unknown_CDS by SignalP 2.0 HMM (Signal peptide probabilty 1.000) with cleavage site probability 0.998 between residues 21 and 22	1	Haloarcula sp. CBA1115
Signal predicted by SignalP 3.0 HMM (Signal peptide probability 1.000) with cleavage site probability 0.988 at residue 31	1	Haloarcula sp. CBA1115
Signal predicted by SignalP 3.0 HMM (Signal peptide probability 0.996) with cleavage site probability 0.988 at residue 28	1	Haloarcula sp. CBA1115
ORF74	1	Haloarcula sp. CBA1115
Signal predicted by SignalP 3.0 HMM; IMG reference gene:2509438376_SP	1	Haloarcula sp. CBA1115
CRISPR region with repeat atccgccccgcccgcgcgggggtcgtcc	1	Haloarcula sp. CBA1115
Signal predicted by SignalP 3.0 HMM; IMG reference gene:2509053561_SP	1	Haloarcula sp. CBA1115
CRISPR repeat with sequence atccgccccgcccgcgcgggggtcgtcc	1	Haloarcula sp. CBA1115
Signal predicted by SignalP 3.0 HMM (Signal peptide probability 0.778) with cleavage site probability 0.762 at residue 30	1	Haloarcula sp. CBA1115
Signal predicted by SignalP 3.0 HMM (Signal peptide probability 1.000) with cleavage site probability 0.936 at residue 27	1	Halobacterium salinarum
Signal predicted by SignalP 3.0 HMM (Signal peptide probability 0.999) with cleavage site probability 0.604 at residue 22	1	Halobacterium salinarum
Signal predicted by SignalP 3.0 HMM; IMG reference gene:2509053359_SP	1	Halobacterium salinarum
Signal predicted by SignalP 3.0 HMM (Signal peptide probability 0.978) with cleavage site probability 0.960 at residue 19	1	Halobacterium salinarum
intron_gpII	1	Halobacterium salinarum
ORF77	1	Halobacterium salinarum
Putative periplasmic protein YibQ, distant homology with nucleoside diphosphatase and polysaccharide deacetylase	1	Halobacterium salinarum
Guanosine polyphosphate pyrophosphohydrolases/synthetases	1	Halobacterium salinarum
HMMPfam hit to PF00239, Resolvase, score 1e-49	1	Haloferax mediterranei
Prepilin peptidase dependent protein A precursor	1	Haloferax mediterranei
Cold shock protein of CSP family / Excalibur calcium-binding domain	1	Haloferax mediterranei
HMMPfam hit to PF02796, Resolvase helix-turn-helix region, score 5.5e-10	1	Haloferax mediterranei
Chaperone protein SicP	1	Haloferax mediterranei
Predicted helix-turn-helix motif with score 1502.000, SD 4.30 at aa 167-188, sequence HSVSELVELFGIGRATVYRALD	1	Haloferax mediterranei
Signal predicted by SignalP 3.0 HMM (Signal peptide probability 0.979) with cleavage site probability 0.935 at residue 44	1	Haloferax mediterranei
similar to TnpA; 09AY2001NDM_074	1	Haloferax mediterranei
Signal predicted by SignalP 3.0 HMM (Signal peptide probability 0.724) with cleavage site probability 0.516 at residue 35	1	Haloferax mediterranei
predicted cleavage at residue 18	1	Haloferax mediterranei
Signal predicted by SignalP 3.0 HMM (Signal peptide probability 0.882) with cleavage site probability 0.650 at residue 27	1	Haloferax volcanii
ORF104	1	Haloferax volcanii
Signal predicted by SignalP 3.0 HMM (Signal peptide probability 0.998) with cleavage site probability 0.997 at residue 39; SNP /replace=G; SNP /replace=A; SNP /replace=G; SNP /replace=G	1	Haloferax volcanii
Signal predicted by SignalP 3.0 HMM (Signal peptide probability 0.870) with cleavage site probability 0.865 at residue 19	1	Haloferax volcanii
Signal predicted by SignalP 3.0 HMM (Signal peptide probability 0.998) with cleavage site probability 0.823 at residue 36	1	Haloferax volcanii
ADA regulatory protein / Methylated-DNA--protein-cysteine methyltransferase (EC 2.1.1.63)	1	Halogeometricum borinquense
PS00383 Tyrosine specific protein phosphatases active site	1	Halogeometricum borinquense
Signal predicted by SignalP 3.0 HMM (Signal peptide probability 0.716) with cleavage site probability 0.669 at residue 27	1	Halogeometricum borinquense
UPF0306 protein YhbP	1	Halogeometricum borinquense
INTEGRASE/RECOMBINASE (XERCD FAMILY)	1	Halogeometricum borinquense
Signal predicted by SignalP 3.0 HMM (Signal peptide probability 1.000) with cleavage site probability 0.987 at residue 27	1	Halogeometricum borinquense
potential protein location (hypothetical protein O3M_25994 [Escherichia coli O104:H4 str. 2009EL-2050]) that overlaps RNA (tRNA-other)	1	Halogeometricum borinquense
Naphthalene 1,2-dioxygenase small subunit (EC 1.14.12.12)	1	Halogeometricum borinquense
Signal predicted by SignalP 3.0 HMM (Signal peptide probability 0.666) with cleavage site probability 0.664 at residue 18	1	Halogeometricum borinquense
Uncharacterized protein SCO4203	1	Halogeometricum borinquense
encodes a bacterial leucine zipper motif	1	Halogeometricum borinquense
Esterase YqiA	1	Halogeometricum borinquense
Signal predicted by SignalP 3.0 HMM; IMG reference gene:2631098219_SP	1	Halogeometricum borinquense
Signal predicted by SignalP 3.0 HMM (Signal peptide probability 0.628) with cleavage site probability 0.405 at residue 32	1	Halogeometricum borinquense
AttT protein	1	Haloterrigena turkmenica
Methyltransferase Sare_0198	1	Haloterrigena turkmenica
target site duplication created upon ISSen2 insertion	1	Haloterrigena turkmenica
benzoate transporter	1	Haloterrigena turkmenica
IRKW4b	1	Haloterrigena turkmenica
Signal predicted by SignalP 3.0 HMM (Signal peptide probability 0.798) with cleavage site probability 0.507 at residue 29	1	Haloterrigena turkmenica
Probable DEAH ATP-dependent helicase	1	Haloterrigena turkmenica
Signal predicted by SignalP 3.0 HMM (Signal peptide probability 0.967) with cleavage site probability 0.942 at residue 25	1	Haloterrigena turkmenica
Uncharacterized protein MSMEG_6192	1	Haloterrigena turkmenica
27bp repeat	1	Helicobacter pylori
Signal predicted by SignalP 3.0 HMM (Signal peptide probability 0.984) with cleavage site probability 0.984 at residue 24	1	Helicobacter pylori
F plasmid replication repressor antisense RNA copA	1	Helicobacter pylori
Signal predicted by SignalP 2.0 HMM (Signal peptide probabilty 0.713) with cleavage site probability 0.691 at residue 51	1	Helicobacter pylori
R3 iteron	1	Helicobacter pylori
imperfect terminal repeat; IRi	1	Helicobacter pylori
Signal predicted by SignalP 2.0 HMM (Signal peptide probability 1.000) with cleavage site probability 0.533 at residue 25	1	Helicobacter pylori
Signal predicted by SignalP 2.0 HMM (Signal peptide probability 1.000) with cleavage site probability 0.999 at residue 20	1	Ketogulonicigenium robustum
Inverted_Repeat_of_IS231_3	1	Ketogulonicigenium vulgare
Signal predicted by SignalP 3.0 HMM (Signal peptide probability 1.000) with cleavage site probability 0.550 at residue 34	1	Ketogulonicigenium vulgare
HMMPfam hit to PF07339, DUF1472, score 8.4e-46	1	Ketogulonicigenium vulgare
Signal predicted by SignalP 3.0 HMM (Signal peptide probability 0.997) with cleavage site probability 0.673 at residue 26	1	Ketogulonicigenium vulgare
IR-R; right end of putative Tn3-like element	1	Ketogulonicigenium vulgare
Signal predicted by SignalP 3.0 HMM (Signal peptide probability 0.943) with cleavage site probability 0.675 at residue 23	1	Ketogulonicigenium vulgare
rom-associated inverted repeat; just downstream of ColE1-like rom gene	1	Ketogulonicigenium vulgare
IR of Tn3-like	1	Ketogulonicigenium vulgare
Signal predicted by SignalP 3.0 HMM (Signal peptide probability 0.759) with cleavage site probability 0.393 at residue 28	1	Klebsiella aerogenes
Signal predicted by SignalP 2.0 HMM (Signal peptide probability 0.676) with cleavage site probability 0.450 at residue 24	1	Klebsiella aerogenes
Signal predicted by SignalP 2.0 HMM (Signal peptide probability 0.954) with cleavage site probability 0.920 at residue 17	1	Klebsiella aerogenes
Signal predicted by SignalP 3.0 HMM (Signal peptide probability 0.989) with cleavage site probability 0.456 at residue 36	1	Klebsiella aerogenes
Two-component system sensor histidine kinase SMc02367	1	Klebsiella aerogenes
Signal predicted by SignalP 2.0 HMM (Signal peptide probabilty 0.715) with cleavage site probability 0.370 at residue 27	1	Klebsiella aerogenes
potential frameshift: common BLAST hit: gi|256855307|ref|YP_003162551.1| DNA repair protein UmuC	1	Klebsiella aerogenes
Putative Regulatory binding site for NifA	1	Klebsiella aerogenes
HMMPfam hit to PF04679, ATP dependent DNA ligase C terminal re, score 0.0044	1	Klebsiella aerogenes
Signal predicted by SignalP 3.0 HMM (Signal peptide probability 0.966) with cleavage site probability 0.607 at residue 23	1	Klebsiella aerogenes
Signal predicted by SignalP 3.0 HMM; IMG reference gene:2631097990_SP	1	Klebsiella aerogenes
5 probable transmembrane helices predicted for p948.0990 by TMHMM2.0 at aa 15-37, 44-66, 71-93, 106-128 and 153-175	1	Klebsiella michiganensis
IS26 transposase, truncated pseudogene	1	Klebsiella michiganensis
Propanediol utilization polyhedral body protein PduT	1	Klebsiella michiganensis
Signal predicted by SignalP 3.0 HMM (Signal peptide probability 0.771) with cleavage site probability 0.770 at residue 27	1	Klebsiella michiganensis
UPF0125 protein RatB	1	Klebsiella michiganensis
Signal predicted by SignalP 3.0 HMM (Signal peptide probability 0.999) with cleavage site probability 0.270 at residue 32	1	Klebsiella michiganensis
Signal predicted by SignalP 3.0 HMM (Signal peptide probability 1.000) with cleavage site probability 0.831 at residue 31	1	Klebsiella michiganensis
Signal predicted by SignalP 3.0 HMM (Signal peptide probability 1.000) with cleavage site probability 0.839 at residue 27	1	Klebsiella michiganensis
Signal predicted by SignalP 3.0 HMM (Signal peptide probability 1.000) with cleavage site probability 0.974 at residue 28	1	Klebsiella michiganensis
Sequence similarity to: YP_002401113.1 Colicin V secretion/processing ATP-binding protein CvaB [Escherichia coli S88]	1	Klebsiella michiganensis
attI	1	Klebsiella oxytoca
truncated orf5	1	Klebsiella oxytoca
aatI1 receptor site for insertion of gene cassettes	1	Klebsiella oxytoca
Pfam match to entry PF02583 DUF156, Uncharacterized BCR, COG1937, score 52.4, E-value 6.5e-13	1	Klebsiella pneumoniae
scsC protein	1	Klebsiella pneumoniae
adenine-specific DNA-methyltransferase	1	Klebsiella pneumoniae
promoter for small RNA transcript	1	Klebsiella pneumoniae
Signal predicted by SignalP 3.0 HMM (Signal peptide probability 1.000) with cleavage site probability 0.857 at residue 23	1	Klebsiella pneumoniae
Signal predicted by SignalP 3.0 HMM (Signal peptide probability 0.988) with cleavage site probability 0.845 at residue 41	1	Klebsiella pneumoniae
IRR of IS26	1	Klebsiella pneumoniae
Pfam match to entry PF05717 Transposase_34, score 238.6, E-value 1.1e-68	1	Klebsiella pneumoniae
repeat R3	1	Klebsiella pneumoniae
Signal predicted by SignalP 3.0 HMM (Signal peptide probability 0.877) with cleavage site probability 0.765 at residue 38	1	Klebsiella pneumoniae
Puromycin N-acetyltransferase-like protein; orf5	1	Klebsiella pneumoniae
pseudo; this region contains authentic frame shifts	1	Klebsiella pneumoniae
Signal predicted by SignalP 3.0 HMM; IMG reference gene:2505788950_SP	1	Klebsiella pneumoniae
Signal predicted by SignalP 2.0 HMM (Signal peptide probability 1.000) with cleavage site probability 0.924 at residue 24	1	Klebsiella pneumoniae
Signal peptide predicted for EAM_P20070 by SignalP 2.0 HMM (Signal peptide probability 1.000) with cleavage site probability 0.942 between residues 21 and 22	1	Klebsiella pneumoniae
Beta-1,4-galactosyltransferase CpsIVG	1	Klebsiella pneumoniae
C4-dicarboxylate ABC transporter	1	Klebsiella pneumoniae
Pfam match to entry PF00078.11 RVT, score 243.0, E-value 5.3e-70	1	Klebsiella variicola
Signal predicted by SignalP 3.0 HMM (Signal peptide probability 0.934) with cleavage site probability 0.645 at residue 31	1	Klebsiella variicola
fragment of transposase of ISMex33, IS3 family (ORF 2) (part 2)	1	Klebsiella variicola
Signal predicted by SignalP 3.0 HMM (Signal peptide probability 1.000) with cleavage site probability 0.466 at residue 28	1	Klebsiella variicola
yib00004; insertion sequence:transposase protein	1	Klebsiella variicola
putative transcriptional regulator, Fis family	1	Klebsiella variicola
tRNA-Glu-CTC	1	Klebsiella variicola
Signal predicted by SignalP 2.0 HMM (Signal peptide probability 0.971) with cleavage site probability 0.963 at residue 50	1	Komagataeibacter europaeus
orfD cassette	1	Komagataeibacter europaeus
IntI-type integrase recombination site	1	Komagataeibacter europaeus
tRNA-Leu-GAG	1	Komagataeibacter europaeus
transposase for insertion sequence element IS3 family protein	1	Komagataeibacter nataicola
one probable transmembrane helix predicted for tnpR by TMHMM2.0	1	Komagataeibacter nataicola
Antisense RNA affecting the CDS of locus_tag BMMGA3_16820	1	Komagataeibacter nataicola
host cell division inhibitor Icd-like protein	1	Komagataeibacter xylinus
Signal predicted by SignalP 3.0 HMM (Signal peptide probability 1.000) with cleavage site probability 0.995 at residue 27	1	Komagataeibacter xylinus
Transposase, IS5 family	1	Komagataeibacter xylinus
Signal predicted by SignalP 2.0 HMM (Signal peptide probability0.702) with cleavage site probability 0.697 at residue 29	1	Komagataeibacter xylinus
Nudix hydrolase family protein YffH	1	Komagataeibacter xylinus
Uncharacterized ribbon-helix-helix protein Saci_0476/Saci_1391	1	Lactobacillus amylovorus
ATPase-like protein	1	Lactobacillus amylovorus
sequence with terminal inverted repeats	1	Lactobacillus backii
Signal predicted by SignalP 2.0 HMM (Signal peptide probability 0.941) with cleavage site probability 0.590 at residue 19	1	Lactobacillus backii
CRISPR; IMG reference mygene:Mic7113_Contig430.4_54490_RPT	1	Lactobacillus backii
CRISPR repeat with sequence gtttcaattaacttcccctttacggggacggaaac	1	Lactobacillus backii
CRISPR region with repeat gtttcaattaacttcccctttacggggacggaaac	1	Lactobacillus backii
nonfunctional acetyl-CoA carboxylase	1	Lactobacillus backii
HoxA-like transcriptional regulator	1	Lactobacillus backii
Ribosome-associated inhibitor A	1	Lactobacillus backii
UPF0149 exported protein YgfB	1	Lactobacillus backii
COG2826: Transposase and inactivated derivatives, IS30 family	1	Lactobacillus brevis
Signal predicted by SignalP 3.0 HMM (Signal peptide probability 0.995) with cleavage site probability 0.832 at residue 30	1	Lactobacillus brevis
CRISPR repeat with sequence gtttacgcaagcacttccccgcaaggggatggaaacg	1	Lactobacillus brevis
Sequence similarity to: YP_001919156.1 staphylococcal nuclease homolog [Escherichia coli 53638]	1	Lactobacillus buchneri
Similar to tRNA pseudouridine synthase A, group TruA2	1	Lactobacillus buchneri
predicted phosphohydrolase	1	Lactobacillus buchneri
Signal predicted by SignalP 2.0 HMM (Signal peptide probability 0.966) with cleavage site probability 0.396 at residue 24	1	Lactobacillus buchneri
2-phosphosulfolactate phosphatase	1	Lactobacillus casei
Signal predicted by SignalP 3.0 HMM (Signal peptide probability 0.999) with cleavage site probability 0.390 at residue 21	1	Lactobacillus casei
Signal predicted by SignalP 3.0 HMM (Signal peptide probability 0.898) with cleavage site probability 0.552 at residue 20	1	Lactobacillus casei
Hn2; conserved non-coding Lactobacillus plasmid sequence	1	Lactobacillus casei
sbi, TraI binding site	1	Lactobacillus casei
stem-loop I; may be involved in replication	1	Lactobacillus delbrueckii
DNA mismatch repair protein MutT	1	Lactobacillus delbrueckii
Trehalose synthase	1	Lactobacillus delbrueckii
Signal predicted by SignalP 2.0 HMM (Signal peptide probability 1.000) with cleavage site probability 0.985 at residue 22	1	Lactobacillus delbrueckii
Signal predicted by SignalP 3.0 HMM (Signal peptide probability 0.769) with cleavage site probability 0.293 at residue 39	1	Lactobacillus fermentum
Signal predicted by SignalP 3.0 HMM (Signal peptide probability 0.957) with cleavage site probability 0.721 at residue 33	1	Lactobacillus fermentum
Polyhydroxyalkanoate synthesis protein PhaF	1	Lactobacillus fermentum
overdrive	1	Lactobacillus gallinarum
yib00031; insertion sequence:Transposase (putative), IS66 Orf2 like	1	Lactobacillus helveticus
HMMPfam hit to PF07992, Pyr_redox_2, score 7.7e-09	1	Lactobacillus johnsonii
HMMPfam hit to PF00589, Phage_integrase, score 3.9e-50	1	Lactobacillus johnsonii
Thiosulfate:cyanide sulfurtransferase PspE (EC 2.8.1.1)	1	Lactobacillus johnsonii
origin of transfer	1	Lactobacillus paracasei
IMG reference gene:2545823631_SP; Signal predicted by SignalP 3.0 HMM	1	Lactobacillus paracasei
Signal predicted by SignalP 3.0 HMM (Signal peptide probability 0.887) with cleavage site probability 0.877 at residue 59	1	Lactobacillus paracasei
Signal predicted by SignalP 2.0 HMM (Signal peptide probability 1.000) with cleavage site probability 0.978 at residue 21	1	Lactobacillus paracasei
Pfam match to entry PF00665 rve, Integrase core domain, score 65.2, E-value 9.3e-17	1	Lactobacillus paracasei
transposase of IS-LL6, fragment	1	Lactobacillus paracasei
CRISPR repeat with sequence gtttcaatccacgcctccgcgaaggaggcgac	1	Lactobacillus paracollinoides
Nucleotidyl transferase possibly involved in threonylcarbamoyladenosine formation	1	Lactobacillus paracollinoides
Hn3; conserved non-coding Lactobacillus plasmid sequence	1	Lactobacillus paracollinoides
tRNA-like structure	1	Lactobacillus paracollinoides
Pterin-binding family	1	Lactobacillus plantarum
IR of Tn5393	1	Lactobacillus plantarum
Signal predicted by SignalP 3.0 HMM (Signal peptide probability 1.000) with cleavage site probability 0.992 at residue 34	1	Lactobacillus plantarum
Inverted_Repeat_of_IS231_2	1	Lactobacillus plantarum
Similar to Transposase; predicted non-functional due to truncation	1	Lactobacillus plantarum
Periplasmic alpha-amylase (EC 3.2.1.1)	1	Lactobacillus plantarum
Signal predicted by SignalP 3.0 HMM; IMG reference gene:2506485609_SP	1	Lactobacillus reuteri
hit to IS1414 1..649 score: 3203 percent id: 99.38	1	Lactobacillus reuteri
Signal peptide predicted for PMIP20 by SignalP 2.0 HMM (Signal peptide probability 0.990) with cleavage site probability 0.988 between residues 30 and 31	1	Lactobacillus reuteri
LSU ribosomal protein L3p (L3e)	1	Lactobacillus reuteri
1 probable transmembrane helix predicted for PMIP20 by TMHMM2.0 at aa 7-29	1	Lactobacillus reuteri
Uncharacterized protein Pfl_4718	1	Lactobacillus reuteri
HMMPfam hit to PF00872, Transposase_mut, score 4e-55	1	Lactobacillus reuteri
PS00044 Bacterial regulatory proteins, lysR family signature	1	Lactobacillus reuteri
Signal predicted by SignalP 3.0 HMM (Signal peptide probabilty 0.997) with cleavage site probability 0.997 at residue 27	1	Lactobacillus reuteri
BACI_pCIXO200770; putative riboswitch T-box-type, RF00230	1	Lactobacillus sakei
Phosphotransferase system EIIB, cysteine phosphorylation domain	1	Lactobacillus sakei
superfamily hit to SSF52540, P-loop containing nucleoside triphosphate hydrolases, score 1.5e-13	1	Lactobacillus sakei
Glo7428_3183-like protein	1	Lactobacillus sakei
integrase/recombinase	1	Lactobacillus sakei
Pfam match to entry PF00512 HisKA, His Kinase A (phosphoacceptor) domain, score 61.2, E-value 1.4e-15	1	Lactobacillus sakei
iAD1 precouser	1	Lactobacillus sakei
Signal predicted by SignalP 2.0 HMM (Signal peptide probabilty 0.828) with cleavage site probability 0.668 at residue 32	1	Lactobacillus sakei
Signal predicted by SignalP 3.0 HMM; IMG reference gene:2503797800_SP	1	Lactobacillus sakei
superfamily hit to SSF54197, HIT-like, score 2.4e-09	1	Lactobacillus sakei
Signal predicted by SignalP 3.0 HMM (Signal peptide probability 0.619) with cleavage site probability 0.300 at residue 30	1	Lactobacillus sakei
countertranscribed RNA	1	Lactobacillus sakei
iteron 11	1	Lactobacillus sakei
consensus atatgtctgacatatgc	1	Lactobacillus sakei
CRISPR repeat with sequence attaaaccttaacactacgtgtatttgaac	1	Lactobacillus sakei
Phage excisionase	1	Lactobacillus salivarius
N-acetylmuramoyl-L-alanine amidase, putative	1	Lactobacillus salivarius
B. burgdorferi predicted coding region BBG11	1	Lactococcus garvieae
Signal predicted by SignalP 2.0 HMM (Signal peptide probability 0.997) with cleavage site probability 0.994 at residue 37	1	Lactococcus garvieae
attC (of integron 1)	1	Lactococcus garvieae
yolD-like family protein	1	Lactococcus garvieae
Signal predicted by SignalP 2.0 HMM (Signal peptide probability 0.903) with cleavage site probability 0.753 at residue 29	1	Lactococcus garvieae
one of 3 probable transmembrane helices predicted for yscR by TMHMM2.0	1	Lactococcus garvieae
Deoxyguanosine kinase (EC 2.7.1.113)	1	Lactococcus garvieae
Pfam match to entry PF02909 tetR_C, Tetracyclin repressor, C-terminal all-alpha domain, score 260.8, E-value 1.2e-75	1	Lactococcus garvieae
Similar to Isochorismatase hydrolase; predicted non-functional due to frameshift	1	Lactococcus garvieae
Signal peptide predicted for Unknown_CDS by SignalP 2.0 HMM (Signal peptide probabilty 0.997) with cleavage site probability 0.612 between residues 23 and 24	1	Lactococcus garvieae
contains five iterons located within the oriV region; the central three 22-bp iterons are perfectly conserved while the flanking iterons have a single base-pair insertion or deletion; incompatibility determinant	1	Lactococcus lactis
FIG01114076: hypothetical protein	1	Lactococcus lactis
Signal predicted by SignalP 3.0 HMM; IMG reference gene:2505789158_SP	1	Lactococcus lactis
Phage head, head-tail joining protein FII	1	Lactococcus lactis
Signal predicted by SignalP 3.0 HMM; IMG reference gene:2509438590_SP	1	Lactococcus lactis
Signal predicted by SignalP 3.0 HMM (Signal peptide probability 1.000) with cleavage site probability 0.980 at residue 22	1	Lactococcus lactis
similar to OrfB of ISD1 insertion element from Desulfovibrio vulgaris	1	Lactococcus lactis
Uncharacterized protein Npun_F4008	1	Lactococcus lactis
Signal predicted by SignalP 3.0 HMM; IMG reference gene:2509053531_SP	1	Lactococcus lactis
iteron III	1	Lactococcus lactis
macrolide 2'-phosphotransferase	1	Lactococcus lactis
Uncharacterized protein YjdJ	1	Lactococcus lactis
DNA recombinase, resolvase family, C-terminal fragment	1	Lactococcus lactis
Signal predicted by SignalP 2.0 HMM (Signal peptide probabilty 0.955) with cleavage site probability 0.937 at residue 29	1	Lawsonia intracellularis
plus-strand	1	Lawsonia intracellularis
similar to S.enteritidis insertion element IS1351 (EMBL:Z83734) at DNA level	1	Lawsonia intracellularis
transcription factor	1	Lawsonia intracellularis
putative attI	1	Legionella pneumophila
HTH-like domain protein	1	Legionella pneumophila
Similar to transcriptional regulator; predicted non-functional due to truncation	1	Legionella pneumophila
Signal predicted by SignalP 3.0 HMM; IMG reference gene:2631108112_SP	1	Legionella pneumophila
Signal predicted by SignalP 3.0 HMM (Signal peptide probability 0.992) with cleavage site probability 0.574 at residue 45	1	Leptolyngbya boryana
iteron	1	Leptolyngbya boryana
COG1180: Radical SAM, Pyruvate-formate lyase-activating enzyme like	1	Leptospira interrogans
PS00994 Bacterial export FHIPEP family signature.	1	Leptospira interrogans
similar to putative transposase (fragment), IS630 family protein	1	Leptospira interrogans
Signal predicted by SignalP 3.0 HMM (Signal peptide probability 1.000) with cleavage site probability 0.999 at residue 31	1	Leptospira interrogans
Signal predicted by SignalP 2.0 HMM (Signal peptide probability 1.000) with cleavage site probability 1.000 at residue 27	1	Leptospira interrogans
LysR-family transcriptional regulator BAS2948	1	Leptospira interrogans
HokE protein	1	Leptospira interrogans
put. 92 bp-RNA molecule controlling expression of reading-frame D	1	Leptospira interrogans
Hypothetical protein DUF2948	1	Leptospira interrogans
Signal predicted by SignalP 3.0 HMM; IMG reference gene:2504129514_SP	1	Leuconostoc citreum
Signal peptide predicted for YEP.32 by SignalP 2.0 HMM (Signal peptide probabilty 0.930) with cleavage site probability 0.437 between residues 34 and 35	1	Leuconostoc citreum
Signal predicted by SignalP 3.0 HMM (Signal peptide probability 0.969) with cleavage site probability 0.782 at residue 37	1	Leuconostoc kimchii
ORF23	1	Leuconostoc kimchii
Signal predicted by SignalP 3.0 HMM (Signal peptide probability 0.994) with cleavage site probability 0.470 at residue 31	1	Leuconostoc mesenteroides
Signal predicted by SignalP 3.0 HMM; IMG reference gene:2503798054_SP	1	Leuconostoc mesenteroides
HMMPfam hit to PF01381, Helix-turn-helix	1	Leuconostoc mesenteroides
theronine dehydrogenase	1	Leuconostoc mesenteroides
putative pXO1-74	1	Leuconostoc mesenteroides
HMMSmart hit to SM00530, Helix-turn-helix XRE-family like proteins, DNA-binding	1	Leuconostoc mesenteroides
Signal predicted by SignalP 3.0 HMM (Signal peptide probability 0.930) with cleavage site probability 0.912 at residue 23	1	Listeria monocytogenes
Signal predicted by SignalP 3.0 HMM (Signal peptide probability 1.000) with cleavage site probability 0.879 at residue 26	1	Listeria monocytogenes
FIG00743560: hypothetical protein	1	Listeria monocytogenes
yib00042; insertion sequence:transposase protein	1	Listeria monocytogenes
Signal predicted by SignalP 3.0 HMM; IMG reference gene:2503797765_SP	1	Listeria monocytogenes
Phage protein Mup13	1	Listeria monocytogenes
plasmid replication (pseudogene)	1	Macrococcus caseolyticus
Alternative ribosome-rescue factor A	1	Macrococcus caseolyticus
Xylose isomerase domain protein TIM barrel	1	Marinovum algicola
This sequence is repeated with 99% identity at complement(39798..40512)	1	Marinovum algicola
putative cytoplasmic protein	1	Marinovum algicola
IS605 family insertion sequence. The left end of this sequence is a copy of the end of another IS on this plasmid, including its terminal inverted repeat. The right extremity of this sequence is a matching inverted repeat,however, there is no flanking direct repeat. The sequence of the terminal IRs is similar to that of the partial integron's (position 433..7124) remaining terminus (7100..7124). …	1	Marinovum algicola
similar to truncated putative AvrBs3 family type III effector protein; RSPO_m01618	1	Marinovum algicola
Signal predicted by SignalP 3.0 HMM (Signal peptide probability 0.821) with cleavage site probability 0.670 at residue 46	1	Marinovum algicola
Signal predicted by SignalP 3.0 HMM (Signal peptide probability 0.604) with cleavage site probability 0.546 at residue 37	1	Marinovum algicola
Signal predicted by SignalP 3.0 HMM (Signal peptide probability 0.732) with cleavage site probability 0.281 at residue 30	1	Marinovum algicola
Signal predicted by SignalP 3.0 HMM; IMG reference gene:2509053679_SP	1	Mesorhizobium loti
4 probable transmembrane helices predicted for pBS010 by TMHMM2.0 at aa 7-26, 31-48, 111-133 and 169-188	1	Mesorhizobium loti
Signal predicted by SignalP 3.0 HMM (Signal peptide probability 0.998) with cleavage site probability 0.631 at residue 38	1	Mesorhizobium loti
Signal predicted by SignalP 2.0 HMM (Signal peptide probability 0.942) with cleavage site probability 0.836 at residue 22	1	Mesorhizobium loti
Signal predicted by SignalP 3.0 HMM (Signal peptide probability 0.996) with cleavage site probability 0.978 at residue 29	1	Mesorhizobium loti
MJ0042 family finger-like protein	1	Mesorhizobium loti
FIG00793325: hypothetical protein	1	Mesorhizobium loti
yib00036; insertion sequence:IstB-like ATP-binding protein	1	Mesorhizobium loti
Signal predicted by SignalP 2.0 HMM (Signal peptide probability 0.994) with cleavage site probability 0.993 at residue 53	1	Mesorhizobium loti
aldehyde reductase	1	Mesorhizobium loti
putative origin of replication	1	Mesorhizobium loti
Signal predicted by SignalP 2.0 HMM (Signal peptide probability0.672) with cleavage site probability 0.366 at residue 19	1	Methylobacterium aquaticum
Cobalamin riboswitch as predicted by Rfam (RF00174), score 42.59	1	Methylobacterium aquaticum
Signal predicted by SignalP 3.0 HMM; IMG reference gene:2509053794_SP	1	Methylobacterium aquaticum
FIG00450847: hypothetical protein	1	Methylobacterium aquaticum
FIG00820927: hypothetical protein	1	Methylobacterium extorquens
yib00016; insertion sequence:Transposase, mutator type	1	Methylobacterium nodulans
1 probable transmembrane helix predicted for Unknown_CDS by TMHMM2.0 at aa 4-26	1	Methylobacterium nodulans
Signal peptide predicted for Unknown_CDS by SignalP 2.0 HMM (Signal peptide probabilty 0.982) with cleavage site probability 0.971 between residues 21 and 22	1	Methylobacterium nodulans
oriT: putative origin of plasmid transfer	1	Methylobacterium nodulans
2 probable transmembrane helices predicted for EC042_pAA069 by TMHMM2.0 at aa 25-47 and 108-130	1	Methylobacterium populi
Signal predicted by SignalP 2.0 HMM (Signal peptide probability 0.909) with cleavage site probability 0.602 at residue 28	1	Methylobacterium populi
putative oxidoreductase protein (fragment)	1	Methylobacterium populi
Mlr0163 protein	1	Methylobacterium populi
Phage protein NinE	1	Methylobacterium populi
Nudix-family hydrolase	1	Methylobacterium populi
Signal predicted by SignalP 3.0 HMM; IMG reference gene:2503797713_SP	1	Methylobacterium radiotolerans
Signal predicted by SignalP 3.0 HMM (Signal peptide probability 0.936) with cleavage site probability 0.791 at residue 30	1	Methylobacterium radiotolerans
serine protease	1	Methylobacterium radiotolerans
Phage protein Mup26	1	Methylobacterium radiotolerans
Signal predicted by SignalP 3.0 HMM (Signal peptide probability 0.997) with cleavage site probability 0.982 at residue 32	1	Methylobacterium radiotolerans
Signal predicted by SignalP 3.0 HMM (Signal peptide probabilty 0.997) with cleavage site probability 0.997 at residue 49	1	Methylobacterium radiotolerans
Signal predicted by SignalP 3.0 HMM (Signal peptide probability 0.996) with cleavage site probability 0.962 at residue 19	1	Methylobacterium radiotolerans
LSU ribosomal protein L18p (L5e)	1	Microvirga ossetica
Signal predicted by SignalP 3.0 HMM (Signal peptide probability 0.974) with cleavage site probability 0.971 at residue 26	1	Microvirga ossetica
Phage protein YbcW	1	Microvirga ossetica
Signal predicted by SignalP 3.0 HMM (Signal peptide probability 0.639) with cleavage site probability 0.606 at residue 45	1	Microvirga ossetica
similar to Tn501 merR 3' end: EMBL Accession Z00027	1	Microvirga ossetica
iteron region	1	Moraxella osloensis
VirE0 protein, induced by VirAG signaling system	1	Moraxella osloensis
right repeat	1	Moraxella osloensis
HTH-type transcriptional repressor YcgE	1	Moraxella osloensis
lipid A biosynthesis-like	1	Mycobacterium abscessus
Omega amidase (Nit2 homolog)	1	Mycobacterium abscessus
Signal predicted by SignalP 3.0 HMM (Signal peptide probability 1.000) with cleavage site probability 0.896 at residue 24	1	Mycobacterium abscessus
Signal predicted by SignalP 3.0 HMM (Signal peptide probability 0.646) with cleavage site probability 0.527 at residue 45	1	Mycobacterium abscessus
Cobalt/zinc/cadmium resistance O-methyltransferase-like protein CzcN	1	Mycobacterium abscessus
Signal peptide predicted for pCoo120 by SignalP 2.0 HMM (Signal peptide probabilty 1.000) with cleavage site probability 0.692 between residues 29 and 30	1	Mycobacterium abscessus
Peptidyl-prolyl cis-trans isomerase PpiB (EC 5.2.1.8)	1	Mycobacterium chimaera
SM2011_b21709; corresponds to SMb21709; Insertion sequence ISRm10-1 5'-part,ISRm10-1 contains intron RmInt1; ISRm10-1-1	1	Mycobacterium chimaera
strA	1	Mycobacterium chimaera
Signal predicted by SignalP 3.0 HMM (Signal peptide probability 1.000) with cleavage site probability 0.972 at residue 27	1	Mycobacterium chimaera
RSUY_38410; Cobalamin riboswitch	1	Mycobacterium chimaera
3 probable transmembrane helices predicted for pBS037 by TMHMM2.0 at aa 10-32, 44-66 and 76-98	1	Mycobacterium chimaera
Helicase subunit of the DNA excision repair complex	1	Mycobacterium chimaera
Signal predicted by SignalP 3.0 HMM (Signal peptide probability 0.798) with cleavage site probability 0.794 at residue 22	1	Mycobacterium chimaera
Signal predicted by SignalP 3.0 HMM (Signal peptide probability 0.931) with cleavage site probability 0.556 at residue 26	1	Mycobacterium chimaera
HMMPfam hit to PF05658, Hep_Hag, score 0.00015	1	Mycobacterium chimaera
PS00397 Site-specific recombinases active site.	1	Mycobacterium chimaera
ADP-ribosylglycohydrolase	1	Mycobacterium chimaera
Signal predicted by SignalP 2.0 HMM (Signal peptide probabilty 1.000) with cleavage site probability 0.999 at residue 29	1	Mycobacterium chimaera
Signal peptide predicted for Unknown_CDS by SignalP 2.0 HMM (Signal peptide probabilty 1.000) with cleavage site probability 0.998 between residues 25 and 26	1	Mycobacterium gilvum
FIG062788: hypothetical protein	1	Mycobacterium gilvum
tRNA-Val-GAC	1	Mycobacterium gilvum
Signal predicted by SignalP 3.0 HMM (Signal peptide probability 0.998) with cleavage site probability 0.944 at residue 34	1	Mycobacterium gilvum
similar to plasmid R751	1	Mycobacterium gilvum
mannose-6-phosphate isomerase	1	Mycobacterium gilvum
Signal predicted by SignalP 3.0 HMM (Signal peptide probability 0.989) with cleavage site probability 0.684 at residue 33	1	Mycobacterium gilvum
toxin-antitoxin system, toxin component, MazF family protein	1	Neisseria gonorrhoeae
urease	1	Neisseria gonorrhoeae
imperfect 24 bp inverted repeat	1	Neisseria gonorrhoeae
Lysine-arginine-ornithine-binding periplasmic protein ArgT (TC 3.A.1.3.1)	1	Neisseria gonorrhoeae
PS00552 Bacterial regulatory proteins, merR family signature.	1	Neisseria gonorrhoeae
resolvase; disrupted by deletion	1	Neisseria gonorrhoeae
HMMPfam hit to PF00376, MerR, score 1.5e-12	1	Neisseria gonorrhoeae
Inner membrane protein YfeZ	1	Neisseria gonorrhoeae
predicted sigma 70 promoter; score of 54%	1	Neisseria gonorrhoeae
Predicted helix-turn-helix motif with score 2172.000, SD 6.58 at aa 3-24, sequence MKISELAKACDVNKETVRYYER	1	Neisseria gonorrhoeae
Pfam match to entry PF01527 Transposase_8, score 102.2, E-value 1.3e-27	1	Neisseria gonorrhoeae
Signal peptide predicted for Unknown_CDS by SignalP 2.0 HMM (Signal peptide probabilty 0.999) with cleavage site probability 0.836 between residues 25 and 26	1	Nocardia farcinica
Signal predicted by SignalP 3.0 HMM (Signal peptide probability 0.929) with cleavage site probability 0.699 at residue 30	1	Nocardia farcinica
Transposase-related protein	1	Nocardia farcinica
left inverted repeat of unknown mobile element	1	Nocardia farcinica
Signal predicted by SignalP 3.0 HMM (Signal peptide probability 0.993) with cleavage site probability 0.533 at residue 25	1	Nocardia farcinica
YaeQ protein	1	Nocardia farcinica
Signal predicted by SignalP 3.0 HMM (Signal peptide probability 0.998) with cleavage site probability 0.995 at residue 21	1	Nostoc flagelliforme
Uncharacterized protein YhdT	1	Nostoc flagelliforme
Signal predicted by SignalP 3.0 HMM (Signal peptide probability 1.000) with cleavage site probability 0.986 at residue 33	1	Nostoc flagelliforme
Signal predicted by SignalP 2.0 HMM (Signal peptide probabilty 0.955) with cleavage site probability 0.529 at residue 38	1	Nostoc flagelliforme
Signal predicted by SignalP 3.0 HMM (Signal peptide probability 0.958) with cleavage site probability 0.288 at residue 31	1	Nostoc flagelliforme
Signal predicted by SignalP 3.0 HMM (Signal peptide probabilty 0.998) with cleavage site probability 0.868 at residue 26	1	Nostoc punctiforme
sulfite oxidase homolog	1	Nostoc punctiforme
Predicted regulator of STY3230 transporter operon	1	Nostoc punctiforme
CRISPR region with repeat tccgataacccccgctagcggggg	1	Nostoc sp. NIES-2111
R3; similar to Yersinia pestis yopM gene repeat region R3	1	Nostoc sp. NIES-2111
IMG reference gene:2545823634_SP; Signal predicted by SignalP 3.0 HMM	1	Nostoc sp. NIES-2111
LPXTG anchored putative adhesin	1	Nostoc sp. NIES-2111
Signal predicted by SignalP 3.0 HMM (Signal peptide probability 0.972) with cleavage site probability 0.752 at residue 25	1	Nostoc sp. NIES-2111
Signal predicted by SignalP 3.0 HMM; IMG reference gene:2506485475_SP	1	Nostoc sp. NIES-2111
Signal predicted by SignalP 3.0 HMM (Signal peptide probability 0.954) with cleavage site probability 0.477 at residue 31	1	Nostoc sp. PCC 7120
gene truncated at the N- and C-terminus; product: homolog to resolvase (nonfunctional)	1	Nostoc sp. PCC 7120
CRISPR repeat with sequence gtttccatccccttgcggggcgatgtgatcgtaaag	1	Nostoc sp. PCC 7120
Signal predicted by SignalP 3.0 HMM (Signal peptide probability 0.947) with cleavage site probability 0.625 at residue 34	1	Nostoc sp. PCC 7120
DNA repair helicase Rad3	1	Nostoc sp. PCC 7120
inverted repeat of TnSmeSM11a-1	1	Nostoc sp. PCC 7120
Signal predicted by SignalP 3.0 HMM (Signal peptide probability 0.993) with cleavage site probability 0.558 at residue 18	1	Novosphingobium pentaromativorans
Signal predicted by SignalP 3.0 HMM (Signal peptide probability 0.998) with cleavage site probability 0.831 at residue 25	1	Novosphingobium pentaromativorans
2-hydroxyhepta-2,4-diene-1,7-dioate isomerase	1	Novosphingobium pentaromativorans
Mlr2267 protein	1	Novosphingobium pentaromativorans
PS00092 N-6 Adenine-specific DNA methylases signature.	1	Novosphingobium pentaromativorans
Signal predicted by SignalP 3.0 HMM (Signal peptide probability 0.901) with cleavage site probability 0.619 at residue 37	1	Novosphingobium pentaromativorans
truncated tnp gene of IS1328	1	Novosphingobium pentaromativorans
88 pct identical to locus ECCIS accession X12587, required for cis-activation of oriR by the replication initation protein	1	Novosphingobium pentaromativorans
Signal peptide predicted for R7K_018 by SignalP 2.0 HMM (Signal peptide probability 1.000) with cleavage site probability 0.999 between residues 22 and 23	1	Novosphingobium pentaromativorans
cobyrinic acid a,c-diamide synthase	1	Novosphingobium pentaromativorans
Signal predicted by SignalP 3.0 HMM (Signal peptide probability 1.000) with cleavage site probability 0.987 at residue 22	1	Ochrobactrum anthropi
Signal predicted by SignalP 2.0 HMM (Signal peptide probability 0.999) with cleavage site probability 0.875 at residue 22	1	Ochrobactrum anthropi
Signal predicted by SignalP 3.0 HMM (Signal peptide probability 0.914) with cleavage site probability 0.519 at residue 30	1	Ochrobactrum anthropi
Signal predicted by SignalP 3.0 HMM (Signal peptide probability 0.988) with cleavage site probability 0.987 at residue 23	1	Ochrobactrum anthropi
Signal predicted by SignalP 3.0 HMM; IMG reference gene:2509053386_SP	1	Ochrobactrum anthropi
Signal predicted by SignalP 2.0 HMM (Signal peptide probability 1.000) with cleavage site probability 0.527 at residue 29	1	Ochrobactrum anthropi
Signal predicted by SignalP 3.0 HMM (Signal peptide probability 0.678) with cleavage site probability 0.506 at residue 34	1	Ochrobactrum anthropi
Signal predicted by SignalP 3.0 HMM (Signal peptide probability 0.956) with cleavage site probability 0.863 at residue 37	1	Ochrobactrum anthropi
Pfam match to entry PF00303 thymidylat_synt, Thymidylate synthase, score 105.40, E-value 5.9e-28	1	Ochrobactrum anthropi
TPP riboswitch (thiamin pyrophosphate); similar to ReB01 [Rhizobium etli CFN 42]; functionally characterized small non-coding RNA; locus_tag AMC78_PD00250	1	Ochrobactrum anthropi
predicted cleavage at residue 37	1	Ochrobactrum anthropi
Sodium/calcium exchanger family protein	1	Oenococcus oeni
Pfam match to entry PF00302 CAT, Chloramphenicol acetyltransferase, score 526.70, E-value 1.7e-154	1	Oenococcus oeni
Signal predicted by SignalP 3.0 HMM (Signal peptide probability 0.998) with cleavage site probability 0.587 at residue 23	1	Oenococcus oeni
StbA	1	Oenococcus oeni
toxin of toxin-antitoxin type 1 system	1	Oscillatoria nigro-viridis
Signal predicted by SignalP 3.0 HMM (Signal peptide probability 0.755) with cleavage site probability 0.446 at residue 31	1	Oscillatoria nigro-viridis
Pfam match to entry PF00102 Y_phosphatase,Protein-tyrosine phosphatase, score 137.2, E-value 2.1e-38	1	Paenibacillus larvae
group II catalytic intron	1	Paenibacillus larvae
Bll4831 protein	1	Paenibacillus sp. IHB B 3084
deletion: 202838..202831	1	Paenibacillus sp. IHB B 3084
Signal predicted by SignalP 3.0 HMM (Signal peptide probability 0.925) with cleavage site probability 0.606 at residue 50	1	Paenibacillus sp. IHB B 3084
Cytochrome aa3-600 menaquinol oxidase subunit IV	1	Paenibacillus sp. IHB B 3084
gene truncated at the N- and C-terminus; product: ISH3-type transposase ISH3 (nonfunctional)	1	Paenibacillus sp. IHB B 3084
Signal predicted by SignalP 3.0 HMM; IMG reference gene:2509438600_SP	1	Paenibacillus sp. IHB B 3084
5-amino-6-(5-phosphoribosylamino)uracil reductase	1	Paenibacillus sp. IHB B 3084
Signal predicted by SignalP 3.0 HMM (Signal peptide probability 1.000) with cleavage site probability 0.974 at residue 32	1	Pantoea agglomerans
3 probable transmembrane helices predicted for EC042_pAA072 by TMHMM2.0 at aa 4-21, 28-50 and 65-87	1	Pantoea agglomerans
Signal peptide predicted for EAM_P20064 by SignalP 2.0 HMM (Signal peptide probability 0.999) with cleavage site probability 0.428 between residues 25 and 26	1	Pantoea agglomerans
Transport-associated	1	Pantoea agglomerans
superfamily hit to SSF52540, P-loop containing nucleoside triphosphate hydrolases, score 7.5e-49	1	Pantoea agglomerans
HMMPfam hit to PF00005, ABC_tran, score 5.6e-46	1	Pantoea agglomerans
Signal predicted by SignalP 3.0 HMM (Signal peptide probability 1.000) with cleavage site probability 0.870 at residue 30	1	Pantoea agglomerans
protein of unknown function DUF805	1	Pantoea agglomerans
acyl-CoA thioesterase	1	Pantoea agglomerans
Signal predicted by SignalP 3.0 HMM; IMG reference gene:2506485591_SP	1	Pantoea ananatis
38 bp terminal inverted repeat; IRmer1696	1	Pantoea ananatis
IR-e; ORF55	1	Pantoea ananatis
Signal predicted by SignalP 3.0 HMM (Signal peptide probability 0.998) with cleavage site probability 0.975 at residue 37	1	Pantoea ananatis
Gas vesicle protein GvpG	1	Pantoea ananatis
Inner membrane protein YqiJ	1	Pantoea ananatis
Signal predicted by SignalP 3.0 HMM (Signal peptide probability 1.000) with cleavage site probability 0.999 at residue 33	1	Pantoea ananatis
20 bp inverted repeat; 20/20 (100%) matches, 0 gaps	1	Pantoea ananatis
tRNA-Sec	1	Pantoea ananatis
Signal predicted by SignalP 3.0 HMM (Signal peptide probability 0.986) with cleavage site probability 0.414 at residue 36	1	Pantoea sp. At-9b
PEP phosphonomutase	1	Pantoea sp. At-9b
Tn1696 imperfect terminal repeat, IR-L, interrupted by IS4321	1	Pantoea sp. At-9b
COG2814: Arabinose efflux permease	1	Pantoea sp. At-9b
Signal predicted by SignalP 2.0 HMM (Signal peptide probability 0.989) with cleavage site probability 0.984 at residue 41	1	Pantoea sp. PSNIH1
HMMPfam hit to PF04610, TrbL, score 2.4e-74	1	Pantoea sp. PSNIH1
LSU ribosomal protein L36p @ LSU ribosomal protein L36p, zinc-dependent	1	Pantoea sp. PSNIH1
Signal predicted by SignalP 3.0 HMM (Signal peptide probability 0.712) with cleavage site probability 0.697 at residue 27	1	Pantoea sp. PSNIH1
Signal predicted by SignalP 3.0 HMM (Signal peptide probability 1.000) with cleavage site probability 0.891 at residue 27	1	Pantoea sp. PSNIH1
Tn402-like 25 base terminal repeat	1	Pantoea sp. PSNIH1
Signal predicted by SignalP 3.0 HMM (Signal peptide probability 0.966) with cleavage site probability 0.820 at residue 22	1	Pantoea sp. PSNIH1
6 probable transmembrane helices predicted for R7K_016 by TMHMM2.0 at aa 29-51, 72-94, 144-166, 171-193, 203-225 and 238-260	1	Pantoea sp. PSNIH1
Repression of heat shock gene expression (ROSE) element; C770_GR4pD0780	1	Pantoea sp. PSNIH1
Pfam match to entry PF00186 DiHfolate_red, Dihydrofolate reductase, score 136.60, E-value 9.8e-39	1	Pantoea sp. PSNIH1
Glycogen biosynthesis protein GlgD, glucose-1-phosphate adenylyltransferase family	1	Pantoea sp. PSNIH1
Signal predicted by SignalP 3.0 HMM (Signal peptide probability 1.000) with cleavage site probability 0.904 at residue 31	1	Pantoea sp. PSNIH1
LLM class flavin-dependent oxidoreductase	1	Pantoea sp. PSNIH1
54 bp direct repeat (bases 3 - 54)	1	Pantoea sp. PSNIH1
superfamily hit to SSF56317, Nitrilase/N-carbamoyl-D-aminoacid amidohydrolase, score 0.00066	1	Pantoea sp. PSNIH1
reverse transcriptase	1	Pantoea sp. PSNIH2
Signal predicted by SignalP 3.0 HMM (Signal peptide probability 0.758) with cleavage site probability 0.317 at residue 22	1	Pantoea sp. PSNIH2
Signal predicted by SignalP 3.0 HMM (Signal peptide probability 1.000) with cleavage site probability 0.999 at residue 50	1	Pantoea sp. PSNIH2
Signal predicted by SignalP 3.0 HMM; IMG reference gene:2631108182_SP	1	Pantoea sp. PSNIH2
(ctgttgtgg)22	1	Pantoea stewartii
Signal predicted by SignalP 3.0 HMM (Signal peptide probability 0.644) with cleavage site probability 0.641 at residue 27	1	Pantoea stewartii
Signal predicted by SignalP 3.0 HMM (Signal peptide probability 1.000) with cleavage site probability 0.987 at residue 20	1	Pantoea stewartii
Mlr5040 protein	1	Pantoea stewartii
Signal predicted by SignalP 3.0 HMM (Signal peptide probability 0.999) with cleavage site probability 0.995 at residue 31	1	Pantoea stewartii
direct repeat 6	1	Pantoea stewartii
predicted cleavage at residue 31	1	Pantoea stewartii
Signal predicted by SignalP 3.0 HMM (Signal peptide probability 0.992) with cleavage site probability 0.861 at residue 30	1	Paraburkholderia aromaticivorans
Pfam match to entry PF00092 vwa, von Willebrand factor type A domain, score -13.7, E-value 0.0006	1	Paraburkholderia aromaticivorans
RNA chaperone Hfq homologue	1	Paracoccus aminophilus
Signal predicted by SignalP 3.0 HMM (Signal peptide probability 0.950) with cleavage site probability 0.907 at residue 19	1	Paracoccus aminophilus
Signal predicted by SignalP 3.0 HMM (Signal peptide probability 0.995) with cleavage site probability 0.994 at residue 37	1	Paracoccus aminophilus
Phage protein Mup06	1	Paracoccus aminophilus
Phenylacetic acid degradation protein paaI	1	Paracoccus aminophilus
Signal predicted by SignalP 3.0 HMM (Signal peptide probability 0.694) with cleavage site probability 0.687 at residue 24	1	Paracoccus aminophilus
conserved hypothetical protein (pseudogene)	1	Paracoccus aminophilus
Signal predicted by SignalP 3.0 HMM (Signal peptide probability 1.000) with cleavage site probability 0.967 at residue 26	1	Paracoccus aminophilus
Propanediol utilization polyhedral body protein PduN	1	Paracoccus aminophilus
PS01039 Bacterial extracellular solute-binding proteins, family 3 signature.	1	Paracoccus aminophilus
6 probable transmembrane helices predicted for pCoo033 by TMHMM2.0 at aa 7-29, 75-97, 104-121, 125-142, 147-169 and 179-197	1	Paracoccus aminophilus
Signal predicted by SignalP 3.0 HMM (Signal peptide probability 1.000) with cleavage site probability 0.942 at residue 24	1	Paracoccus aminophilus
Signal predicted by SignalP 2.0 HMM (Signal peptide probability 0.719) with cleavage site probability 0.321 at residue 30	1	Paracoccus aminophilus
Type III effector HopPmaJ	1	Paracoccus aminophilus
heavy metal transport/detoxification protein	1	Paracoccus marcusii
Signal predicted by SignalP 3.0 HMM (Signal peptide probability 1.000) with cleavage site probability 0.996 at residue 46	1	Paracoccus marcusii
HMMPfam hit to PF05662, Haemagglutinin, score 6.4e-05	1	Paracoccus marcusii
Signal predicted by SignalP 3.0 HMM (Signal peptide probability 1.000) with cleavage site probability 0.716 at residue 38	1	Pasteurella multocida
Uncharacterized N-acetyltransferase YedL	1	Pasteurella multocida
Pfam match to entry PF00872 Transpo_mutator, Transposase, Mutator family, score 59.30, E-value 5.5e-16	1	Pasteurella multocida
Signal predicted by SignalP 2.0 HMM (Signal peptide probability 1.000) with cleavage site probability 0.646 at residue 21	1	Pasteurella multocida
Signal predicted by SignalP 3.0 HMM (Signal peptide probability 0.992) with cleavage site probability 0.778 at residue 46	1	Pasteurella multocida
Signal predicted by SignalP 2.0 HMM (Signal peptide probability 1.000) with cleavage site probability 0.999 at residue 23	1	Pasteurella multocida
Signal predicted by SignalP 3.0 HMM; IMG reference gene:2509053788_SP	1	Pediococcus acidilactici
CRISPR repeat with sequence attaaaccttaacactatgtgtatttaaac	1	Pediococcus acidilactici
Signal predicted by SignalP 3.0 HMM (Signal peptide probability 0.908) with cleavage site probability 0.436 at residue 42	1	Pediococcus acidilactici
2 probable transmembrane helices predicted for PMIP08 by TMHMM2.0 at aa 32-54 and 59-78	1	Pediococcus acidilactici
probable ATP-dependent Clp protease ATP-binding subunit	1	Pediococcus acidilactici
acetyltransferase-like protein	1	Pediococcus acidilactici
ISSpo3, transposase	1	Pediococcus acidilactici
Signal predicted by SignalP 4.0 with cleavage site at residue 39	1	Pediococcus acidilactici
IRmer from Tn1696	1	Pediococcus damnosus
CRISPR repeat with sequence gtattaatcaaactatattagttaaaatt	1	Pediococcus damnosus
fragment of transposase, IS5 family (part 2)	1	Pediococcus pentosaceus
Photosystem I assembly related protein Ycf37	1	Pediococcus pentosaceus
CRISPR region with repeat cttttcctcttaggaggaagctaatagaatggaaac	1	Pediococcus pentosaceus
CRISPR repeat with sequence cttttcctcttaggaggaagctaatagaatggaaac	1	Pediococcus pentosaceus
superfamily hit to SSF47598, Met repressor-like, score 0.0016	1	Pediococcus pentosaceus
oriIS of ISCR1	1	Pediococcus pentosaceus
FIG004016: Uncharacterized protein YggN	1	Pelagibaca abyssi
Fe(2+)/alpha-ketoglutarate-dependent dioxygenase LpxO	1	Pelagibaca abyssi
Uncharacterized protein MSMEG_5704	1	Pelagibaca abyssi
Signal predicted by SignalP 2.0 HMM (Signal peptide probability 1.000) with cleavage site probability 0.981 at residue 24	1	Pelagibaca abyssi
CRISPR repeat with sequence gtagtccccacgcgtgtggggatggacc	1	Pelagibaca abyssi
Excinuclease ABC, C subunit-like	1	Pelagibaca abyssi
Signal predicted by SignalP 3.0 HMM (Signal peptide probability 0.999) with cleavage site probability 0.917 at residue 37	1	Pelagibaca abyssi
Phage head, DNA packaging protein FI	1	Pelagibaca abyssi
Sma3014; fragment of insertion sequence; predicted by homology	1	Pelagibaca abyssi
small heat shock protein (class I)	1	Pelagibaca abyssi
putative transcriptional regulators, CopG/Arc/MetJ family	1	Pelagibaca abyssi
HMMPfam hit to PF01068, ATP dependent DNA ligase domain, score 2.2e-22	1	Pelagibaca abyssi
Protein often found in Actinomycetes clustered with signal peptidase and/or RNaseHII	1	Pelagibaca abyssi
Signal predicted by SignalP 3.0 HMM (Signal peptide probability 1.000) with cleavage site probability 0.999 at residue 27	1	Pelagibaca abyssi
Signal predicted by SignalP 3.0 HMM (Signal peptide probability 1.000) with cleavage site probability 0.574 at residue 41	1	Persicobacter sp. JZB09
Chloramphenicol resistance, MFS efflux pump => Cmx family	1	Phaeobacter gallaeciensis
Signal predicted by SignalP 2.0 HMM (Signal peptide probability 1.000) with cleavage site probability 0.883 at residue 29	1	Phaeobacter gallaeciensis
conserved hypothethical protein (fragment)	1	Phaeobacter gallaeciensis
Glucosamine kinase GpsK (EC 2.7.1.8)	1	Phaeobacter gallaeciensis
Signal predicted by SignalP 3.0 HMM (Signal peptide probability 0.910) with cleavage site probability 0.451 at residue 22	1	Phaeobacter gallaeciensis
Signal predicted by SignalP 3.0 HMM (Signal peptide probability 0.995) with cleavage site probability 0.967 at residue 36	1	Phaeobacter inhibens
UPF0115 protein YfcN	1	Phaeobacter inhibens
Signal peptide predicted for Unknown_CDS by SignalP 2.0 HMM (Signal peptide probabilty 1.000) with cleavage site probability 0.995 between residues 29 and 30	1	Phaeobacter inhibens
Signal predicted by SignalP 3.0 HMM (Signal peptide probability 0.997) with cleavage site probability 0.965 at residue 19	1	Phaeobacter inhibens
Signal predicted by SignalP 2.0 HMM (Signal peptide probability 0.999) with cleavage site probability 0.952 at residue 24	1	Phaeobacter inhibens
Pfam match to entry PF01343 Peptidase_U7, Peptidase family U7, score 87.8, E-value 1.4e-23	1	Phaeobacter inhibens
NADH oxidoreductase for hydroxylamine reductase	1	Phaeobacter inhibens
Transamidase GatB domain protein	1	Phaeobacter inhibens
Signal predicted by SignalP 3.0 HMM (Signal peptide probability 0.984) with cleavage site probability 0.939 at residue 39	1	Phaeobacter inhibens
Photosystem II protein PsbI	1	Phaeobacter piscinae
Acetyltransferase (GNAT) family, Syn7942_2240 homolog	1	Phaeobacter piscinae
Signal predicted by SignalP 3.0 HMM (Signal peptide probability 0.803) with cleavage site probability 0.724 at residue 34	1	Phaeobacter piscinae
Signal predicted by SignalP 3.0 HMM (Signal peptide probability 1.000) with cleavage site probability 0.989 at residue 30	1	Phaeobacter piscinae
Signal predicted by SignalP 3.0 HMM; IMG reference gene:2509053347_SP	1	Phaeobacter piscinae
Signal predicted by SignalP 3.0 HMM (Signal peptide probability 0.980) with cleavage site probability 0.888 at residue 22	1	Phaeobacter piscinae
COG2885: Outer membrane protein and related peptidoglycan-associated (lipo)proteins	1	Phaeobacter piscinae
yhb00040	1	Phaeobacter piscinae
preprotein translocase subunit SecA	1	Phaeobacter piscinae
ATP-NAD kinase	1	Phaeobacter piscinae
similar to Hypothetical protein; delta orf6 part 2; Hypothetical protein truncated by the insertion of Tn4401	1	Phaeobacter piscinae
CRISPR repeat with sequence ccctacctattgggttaaataggaatagttggaaac	1	Phaeobacter piscinae
Signal predicted by SignalP 3.0 HMM (Signal peptide probability 0.937) with cleavage site probability 0.546 at residue 26	1	Phaeobacter piscinae
Signal predicted by SignalP 3.0 HMM (Signal peptide probability 0.889) with cleavage site probability 0.886 at residue 30	1	Phaeobacter porticola
Signal predicted by SignalP 3.0 HMM (Signal peptide probability 0.970) with cleavage site probability 0.475 at residue 44	1	Phaeobacter porticola
Putative ABC transporter of substrate X, permease subunit I	1	Phaeobacter porticola
putative insertion sequence IS4321R; similar to Yersinia enterocolitica insertion sequence IS1328: EMBL Accession Number Z48244, Serratia marcescens plasmid pDU1358: GenBank Accession Number M24940 and Klebsiella pneumoniae plasmid pCFF04: EMBL Accession Number X64523	1	Phaeobacter porticola
Signal predicted by SignalP 3.0 HMM (Signal peptide probability 1.000) with cleavage site probability 0.998 at residue 22	1	Phaeobacter porticola
Signal predicted by SignalP 2.0 HMM (Signal peptide probability 1.000) with cleavage site probability 0.999 at residue 29	1	Phaeobacter porticola
Signal predicted by SignalP 3.0 HMM (Signal peptide probability 0.950) with cleavage site probability 0.297 at residue 26	1	Phaeobacter porticola
Signal predicted by SignalP 3.0 HMM (Signal peptide probability 0.693) with cleavage site probability 0.687 at residue 50	1	Photobacterium damselae
23 bp inverted repeat; 21/23 (91%) matches, 0 gaps	1	Photobacterium damselae
Signal predicted by SignalP 3.0 HMM; IMG reference gene:2509438353_SP	1	Photobacterium damselae
FIG01028392: hypothetical protein	1	Phyllobacterium zundukense
Signal predicted by SignalP 2.0 HMM (Signal peptide probability 1.000) with cleavage site probability 0.661 at residue 33	1	Phyllobacterium zundukense
3 probable transmembrane helices predicted for Unknown_CDS by TMHMM2.0 at aa 27-45, 60-82 and 89-111	1	Phyllobacterium zundukense
Anti-sigma-factor antagonist	1	Phyllobacterium zundukense
single stranded origin	1	Piscirickettsia salmonis
Signal predicted by SignalP 3.0 HMM; IMG reference gene:2503797927_SP	1	Piscirickettsia salmonis
3 probable transmembrane helices predicted for EAM_P20054 by TMHMM2.0 at aa 128-150, 175-194 and 327-349	1	Piscirickettsia salmonis
Uncharacterized protein YjiS	1	Piscirickettsia salmonis
lysine transporter LysE	1	Piscirickettsia salmonis
remnant of insB of IS1	1	Piscirickettsia salmonis
HMMPfam hit to PF00482, Bacterial type II secretion system protein F, score 2e-08	1	Piscirickettsia salmonis
antitoxin epsilon	1	Planktothrix agardhii
Predicted helix-turn-helix motif with score 1176.000, SD 3.19 at aa 152-173, sequence WKLRDLADYLYMSESLIKKKLL	1	Planococcus sp. MB-3u-03
Signal predicted by SignalP 3.0 HMM (Signal peptide probability 0.997) with cleavage site probability 0.607 at residue 32	1	Planococcus sp. MB-3u-03
Signal predicted by SignalP 3.0 HMM (Signal peptide probability 1.000) with cleavage site probability 0.623 at residue 25	1	Planococcus sp. MB-3u-03
Signal predicted by SignalP 3.0 HMM (Signal peptide probability 1.000) with cleavage site probability 0.871 at residue 26	1	Planococcus sp. MB-3u-03
Pfam match to entry PF00165 HTH_AraC, score 11.9, E-value 0.14	1	Planococcus sp. MB-3u-03
FIG005986: HD family hydrolase	1	Planococcus sp. MB-3u-03
methyl-accepting chemotaxis protein	1	Planococcus sp. MB-3u-03
Signal predicted by SignalP 3.0 HMM (Signal peptide probability 0.998) with cleavage site probability 0.992 at residue 25	1	Planococcus sp. MB-3u-03
helix-turn-helix domain protein	1	Planococcus sp. MB-3u-03
Signal predicted by SignalP 3.0 HMM (Signal peptide probability 0.884) with cleavage site probability 0.768 at residue 29	1	Planococcus sp. MB-3u-03
Flavin reductase-like, FMN-binding	1	Planococcus sp. MB-3u-03
Signal peptide predicted for pBt133 by SignalP 2.0 HMM (Signal peptide probabilty 0.980) with cleavage site probability 0.371 between residues 34 and 35	1	Planococcus sp. MB-3u-03
Signal peptide predicted for EAM_P20063 by SignalP 2.0 HMM (Signal peptide probability 0.969) with cleavage site probability 0.447 between residues 28 and 29	1	Planococcus sp. MB-3u-03
Signal predicted by SignalP 3.0 HMM (Signal peptide probability 0.944) with cleavage site probability 0.424 at residue 37	1	Planococcus sp. MB-3u-03
HMMPfam hit to PF04393, DUF535, score 5.7e-149	1	Planococcus sp. MB-3u-03
CRISPR repeat with sequence aacctaaacactttgtgtatttaaa	1	Planococcus sp. MB-3u-03
Msr9739 protein	1	Planococcus sp. MB-3u-03
one of the terminal repeats of insertion sequence IS2. The other terminal repeat, generally located downstream of the res gene, is not present in the plasmid. As the terminal part of the res gene was not found presumibly the terminal repeat was also lost	1	Planococcus sp. MB-3u-03
25 bp Brown's inverted repeat of mercury resistance transposon Tn5718	1	Planococcus sp. MB-3u-03
tRNA-Pseudo-GTT	1	Planococcus sp. MB-3u-03
predicted cleavage at residue 38	1	Planococcus sp. MB-3u-03
Signal predicted by SignalP 3.0 HMM; IMG reference gene:2631103466_SP	1	Polaromonas naphthalenivorans
Signal predicted by SignalP 3.0 HMM (Signal peptide probability 0.918) with cleavage site probability 0.617 at residue 45	1	Polaromonas naphthalenivorans
Membrane-associated protein containing RNA-binding TRAM domain and ribonuclease PIN-domain, YacL B.subtilis ortholog	1	Polaromonas naphthalenivorans
Signal predicted by SignalP 2.0 HMM (Signal peptide probability1.000) with cleavage site probability 0.778 at residue 48	1	Polaromonas naphthalenivorans
Predicted helix-turn-helix motif with score 1037.000, SD 2.72 at aa 121-142, sequence TGRTEKVRIWEVTDRTVRTWIG	1	Polaromonas naphthalenivorans
Signal predicted by SignalP 3.0 HMM (Signal peptide probability 1.000) with cleavage site probability 0.934 at residue 20	1	Polaromonas naphthalenivorans
site-specific integrase	1	Polaromonas naphthalenivorans
Cytochrome c553-like	1	Polaromonas naphthalenivorans
orf gene cassette	1	Polaromonas naphthalenivorans
Signal predicted by SignalP 2.0 HMM (Signal peptide probability1.000) with cleavage site probability 0.821 at residue 43	1	Polaromonas naphthalenivorans
Signal predicted by SignalP 2.0 HMM (Signal peptide probability1.000) with cleavage site probability 0.862 at residue 29	1	Polaromonas naphthalenivorans
putative protein PaaI, possibly involved in aromatic compounds catabolism	1	Polaromonas naphthalenivorans
Uncharacterized protein YjaH	1	Polaromonas naphthalenivorans
CRISPR repeat with sequence gtttccgtccccgtgaaggggaagtgaattgaaacc	1	Proteus mirabilis
CRISPR region with repeat gtttccgtccccgtgaaggggaagtgaattgaaacc	1	Proteus mirabilis
9 probable transmembrane helices predicted for EAM_P20058 by TMHMM2.0 at aa 9-27, 42-64, 85-107, 138-160, 165-187, 202-224, 231-253, 257-279 and 319-341	1	Proteus mirabilis
HMMPfam hit to PF01757, Acyltransferase family, score 7.5e-23	1	Proteus mirabilis
HMMPfam hit to PF04335, VirB8, score 4.7e-82	1	Providencia rettgeri
Putative activity regulator of membrane protease YbbK	1	Providencia rettgeri
Omega binding site	1	Providencia rettgeri
Signal predicted by SignalP 2.0 HMM (Signal peptide probability 1.000) with cleavage site probability 0.995 at residue 31	1	Providencia rettgeri
similar to Yersinia pestis yopM gene repeat R2	1	Providencia rettgeri
IRT1	1	Providencia stuartii
addiction module protein	1	Providencia stuartii
death-on-curing family protein	1	Providencia stuartii
Signal predicted by SignalP 3.0 HMM (Signal peptide probability 0.823) with cleavage site probability 0.819 at residue 27	1	Providencia stuartii
IRT2	1	Providencia stuartii
Signal predicted by SignalP 3.0 HMM (Signal peptide probability 1.000) with cleavage site probability 0.750 at residue 22	1	Providencia stuartii
cytochrome C	1	Pseudomonas aeruginosa
r2	1	Pseudomonas aeruginosa
product: homolog to deoxyhypusine synthase (nonfunctional); gene has a frameshift and is truncated at the N- and C-terminus	1	Pseudomonas aeruginosa
ABC transporter, ATP-binding protein 1 PP0616	1	Pseudomonas aeruginosa
Bll1126 protein	1	Pseudomonas cerasi
res site for Tn21	1	Pseudomonas cerasi
Signal predicted by SignalP 3.0 HMM; IMG reference gene:2631103176_SP	1	Pseudomonas cerasi
MaoC-related acyl dehydratase	1	Pseudomonas cerasi
HMMPfam hit to PF03212, Pertactin, score 0.0029	1	Pseudomonas putida
Signal predicted by SignalP 2.0 HMM (Signal peptide probability 1.000) with cleavage site probability 0.907 at residue 19	1	Pseudomonas putida
Pfam match to entry PF00376 merR, Bacterial regulatory proteins, merR family, score 29.10, E-value 7.8e-05	1	Pseudomonas putida
Carboxymuconolactone decarboxylase family protein	1	Pseudomonas putida
CRISPR repeat with sequence gggtccatccccacgcatgtggggactac	1	Pseudomonas putida
Signal predicted by SignalP 3.0 HMM (Signal peptide probability 1.000) with cleavage site probability 0.982 at residue 22; SNP /replace=C	1	Pseudomonas putida
Signal peptide predicted for EC042_pAA076 by SignalP 2.0 HMM (Signal peptide probability 0.902) with cleavage site probability 0.644 between residues 19 and 20	1	Pseudomonas syringae
CRISPR region with repeat ccgctcacccccgcgcacgcgggaaatac	1	Pseudomonas syringae
ORF18	1	Pseudomonas syringae
similar to 14 kDa aggregative adherence fimbriae I protein, Fragment (modular protein); COG1647 Esterase/lipase	1	Pseudomonas syringae
Signal predicted by SignalP 3.0 HMM; IMG reference gene:2509438385_SP	1	Pseudomonas syringae
monoheme cytochrome c, putative	1	Pseudomonas syringae
CRISPR; IMG reference mygene:Acyl7122_Contig194_23460_RPT	1	Psychrobacter urativorans
CRISPR repeat with sequence gagcgacccccgcgcgggcggggcggat	1	Psychrobacter urativorans
dim6/ntab flavoprotein family	1	Rahnella aquatilis
Signal predicted by SignalP 2.0 HMM (Signal peptide probability 0.999) with cleavage site probability 0.477 at residue 25	1	Rahnella aquatilis
Phosphoadenylyl-sulfate reductase [thioredoxin] (EC 1.8.4.8)	1	Rahnella aquatilis
Signal predicted by SignalP 3.0 HMM (Signal peptide probability 1.000) with cleavage site probability 0.999 at residue 52	1	Rahnella aquatilis
Signal predicted by SignalP 3.0 HMM (Signal peptide probability 0.922) with cleavage site probability 0.724 at residue 29	1	Rahnella aquatilis
Signal predicted by SignalP 3.0 HMM (Signal peptide probability 0.890) with cleavage site probability 0.871 at residue 52	1	Rahnella aquatilis
Signal predicted by SignalP 3.0 HMM (Signal peptide probability 0.996) with cleavage site probability 0.983 at residue 24	1	Rahnella aquatilis
HMMPfam hit to PF02195, ParB-like nuclease domain, score 6.4e-09	1	Rahnella aquatilis
Xyloglucanase (EC 3.2.1.155)	1	Rahnella aquatilis
Signal predicted by SignalP 3.0 HMM; IMG reference gene:2505788937_SP	1	Rahnella aquatilis
Minor fimbrial subunit StfF	1	Rahnella aquatilis
TPP riboswitch (thiamin pyrophosphate); similar to ReB01 [Rhizobium etli CFN 42]; functionally characterized small non-coding RNA; locus_tag Bra5_PD00170	1	Ralstonia pickettii
Signal predicted by SignalP 2.0 HMM (Signal peptide probability 0.775) with cleavage site probability 0.677 at residue 33	1	Ralstonia pickettii
putative Rho-independent transcription terminator for Rep operon	1	Ralstonia pickettii
putative oxidoreductase, FAD/NAD(P)-binding domain	1	Ralstonia pickettii
ORF70	1	Ralstonia pickettii
inverted repeat of integrons	1	Ralstonia pickettii
Signal predicted by SignalP 3.0 HMM (Signal peptide probability 1.000) with cleavage site probability 0.989 at residue 34	1	Ralstonia solanacearum
Signal predicted by SignalP 3.0 HMM (Signal peptide probability 1.000) with cleavage site probability 0.941 at residue 29	1	Ralstonia solanacearum
type II toxin-antitoxin system prevent-host-death family antitoxin	1	Ralstonia solanacearum
Phage head, head-tail joining protein W	1	Ralstonia solanacearum
SOS response-associated peptidase	1	Ralstonia solanacearum
SM2011_b20639; corresponds to SMb20639; RIME	1	Ralstonia solanacearum
gcvT element as predicted by Rfam (RF00504), score 59.79	1	Raoultella ornithinolytica
Uncharacterized protein YneG	1	Raoultella ornithinolytica
Signal predicted by SignalP 3.0 HMM (Signal peptide probability 1.000) with cleavage site probability 0.990 at residue 26	1	Raoultella ornithinolytica
Pfam match to entry PF02342 TerD, Bacterial stress protein, score 128.4, E-value 8.7e-36	1	Raoultella ornithinolytica
element 622; E622; MFC01	1	Raoultella ornithinolytica
Signal predicted by SignalP 3.0 HMM (Signal peptide probability 0.737) with cleavage site probability 0.736 at residue 23	1	Raoultella ornithinolytica
Twin-arginine translocation signal domain protein	1	Raoultella ornithinolytica
CRISPR repeat with sequence atccgccccgcccgcgcgggggtcg	1	Raoultella ornithinolytica
Signal predicted by SignalP 3.0 HMM (Signal peptide probability 0.999) with cleavage site probability 0.502 at residue 31	1	Raoultella ornithinolytica
85 pct identical (nt) to Pseudomonas putida AB004059	1	Raoultella ornithinolytica
Firmicutes ribosomal L7Ae family protein	1	Raoultella ornithinolytica
Uncharacterized protein STM4505	1	Raoultella ornithinolytica
Signal predicted by SignalP 3.0 HMM (Signal peptide probability 1.000) with cleavage site probability 0.996 at residue 21	1	Rhizobium etli
tRNA-Ser-CGA	1	Rhizobium etli
Signal predicted by SignalP 2.0 HMM (Signal peptide probability 1.000) with cleavage site probability 0.995 at residue 19	1	Rhizobium etli
Integral membrane protein YfiB	1	Rhizobium etli
Signal predicted by SignalP 3.0 HMM (Signal peptide probability 0.999) with cleavage site probability 0.973 at residue 23	1	Rhizobium etli
Signal predicted by SignalP 2.0 HMM (Signal peptide probability 0.924) with cleavage site probability 0.808 at residue 23	1	Rhizobium etli
Signal predicted by SignalP 3.0 HMM (Signal peptide probability 0.993) with cleavage site probability 0.982 at residue 26	1	Rhizobium etli
Signal predicted by SignalP 3.0 HMM; IMG reference gene:2631098332_SP	1	Rhizobium etli
Signal predicted by SignalP 3.0 HMM (Signal peptide probability 0.960) with cleavage site probability 0.945 at residue 59	1	Rhizobium etli
isochorismatase family protein, C' truncated pseudogene	1	Rhizobium gallicum
Signal predicted by SignalP 3.0 HMM (Signal peptide probability 0.882) with cleavage site probability 0.437 at residue 36	1	Rhizobium gallicum
Signal predicted by SignalP 3.0 HMM (Signal peptide probability 1.000) with cleavage site probability 0.851 at residue 36	1	Rhizobium gallicum
yib00007; insertion sequence:transposase protein	1	Rhizobium leguminosarum
Uncharacterized protein Ava_1806	1	Rhizobium leguminosarum
Signal predicted by SignalP 3.0 HMM (Signal peptide probability 0.995) with cleavage site probability 0.541 at residue 22	1	Rhizobium leguminosarum
Signal predicted by SignalP 2.0 HMM (Signal peptide probability 0.973) with cleavage site probability 0.966 at residue 48	1	Rhizobium leguminosarum
Signal predicted by SignalP 3.0 HMM (Signal peptide probability 0.951) with cleavage site probability 0.754 at residue 37	1	Rhizobium phaseoli
similar to transposase of IS1297; IS6 family	1	Rhizobium phaseoli
COG2801 Transposase and inactivated derivatives	1	Rhizobium phaseoli
Signal predicted by SignalP 2.0 HMM (Signal peptide probability 1.000) with cleavage site probability 0.860 at residue 48	1	Rhizobium phaseoli
LSU ribosomal protein L30p (L7e)	1	Rhizobium phaseoli
Signal predicted by SignalP 3.0 HMM (Signal peptide probability 0.969) with cleavage site probability 0.672 at residue 31	1	Rhizobium phaseoli
yybP-ykoY	1	Rhizobium phaseoli
CRISPR repeat with sequence atcacattctttacttacccctcacggggacggaaac	1	Rhizobium phaseoli
ABC transporter, substrate-binding protein PP0619	1	Rhizobium phaseoli
Pfam match to entry PF07655.1 Secretin_N_2, score 125.5, E-value 1.3e-34	1	Rhizobium phaseoli
4-hydroxybenzoyl-CoA reductase, gamma subunit (EC 1.3.99.20)	1	Rhizobium phaseoli
Signal predicted by SignalP 3.0 HMM (Signal peptide probability 0.820) with cleavage site probability 0.804 at residue 23	1	Rhizobium phaseoli
Signal predicted by SignalP 3.0 HMM (Signal peptide probability 0.923) with cleavage site probability 0.623 at residue 36	1	Rhizobium sp. CIAT894
Signal predicted by SignalP 2.0 HMM (Signal peptide probability 0.676) with cleavage site probability 0.479 at residue 24	1	Rhizobium sp. CIAT894
Phosphate propanoyltransferase (EC 2.3.1.222)	1	Rhizobium sp. CIAT894
Pfam match to entry PF00302 CAT, Chloramphenicol acetyltransferase, score 525.6, E-value 2.3e-155	1	Rhizobium sp. CIAT894
phthalate ester hydrolase (isochorismatase hydrolase)	1	Rhizobium sp. CIAT894
similar to delta TnpA IS66-family	1	Rhizobium sp. CIAT894
Signal predicted by SignalP 3.0 HMM (Signal peptide probability 0.954) with cleavage site probability 0.454 at residue 40	1	Rhizobium sp. CIAT894
signal transduction protein	1	Rhizobium sp. CIAT894
fragment of IS1312 orf 2; similar to Agrobacterium tumefaciens hypothetical protein 2	1	Rhizobium sp. CIAT894
Signal predicted by SignalP 3.0 HMM (Signal peptide probability 1.000) with cleavage site probability 0.930 at residue 31	1	Rhizobium sp. IE4771
transposon fragment, 5' end not obvious	1	Rhizobium sp. IE4771
Signal predicted by SignalP 3.0 HMM (Signal peptide probability 1.000) with cleavage site probability 0.973 at residue 21	1	Rhizobium sp. IE4771
Signal predicted by SignalP 3.0 HMM (Signal peptide probability 0.988) with cleavage site probability 0.652 at residue 24	1	Rhizobium sp. N1314
Formate hydrogenlyase regulatory protein HycA	1	Rhizobium sp. N1314
Signal predicted by SignalP 3.0 HMM (Signal peptide probability 0.670) with cleavage site probability 0.521 at residue 48	1	Rhizobium sp. N1314
IspA-like protein	1	Rhizobium sp. N1314
Signal predicted by SignalP 3.0 HMM (Signal peptide probability 0.870) with cleavage site probability 0.490 at residue 30	1	Rhizobium sp. N1341
SM2011_b20440; corresponds to SMb20440; RIME	1	Rhizobium sp. N324
Signal predicted by SignalP 3.0 HMM (Signal peptide probability 0.999) with cleavage site probability 0.999 at residue 40	1	Rhizobium sp. N324
Signal predicted by SignalP 3.0 HMM; IMG reference gene:2509053495_SP	1	Rhizobium sp. N324
Signal predicted by SignalP 3.0 HMM (Signal peptide probability 0.997) with cleavage site probability 0.854 at residue 24	1	Rhizobium sp. N324
Signal predicted by SignalP 3.0 HMM (Signal peptide probability 0.635) with cleavage site probability 0.277 at residue 30	1	Rhizobium sp. N4311
Signal predicted by SignalP 3.0 HMM (Signal peptide probability 1.000) with cleavage site probability 0.987 at residue 24	1	Rhizobium sp. N4311
Pfam match to entry PF00092 vwa, von Willebrand factor type A domain, score -18.5, E-value 0.0013	1	Rhizobium sp. N4311
Signal predicted by SignalP 3.0 HMM (Signal peptide probability 0.999) with cleavage site probability 0.997 at residue 22	1	Rhizobium sp. N4311
PS00994 Bacterial export FHIPEP family signature	1	Rhizobium sp. N741
Repeat R3	1	Rhizobium sp. N741
Signal predicted by SignalP 3.0 HMM (Signal peptide probability 1.000) with cleavage site probability 0.682 at residue 29	1	Rhizobium sp. TAL182
Signal predicted by SignalP 3.0 HMM (Signal peptide probability 0.951) with cleavage site probability 0.836 at residue 28	1	Rhizobium sp. TAL182
2 probable transmembrane helices predicted for EC042_pAA084 by TMHMM2.0 at aa 20-42 and 70-92	1	Rhizobium sp. TAL182
Signal predicted by SignalP 3.0 HMM; IMG reference gene:2504085984_SP	1	Rhizobium sp. TAL182
endonuclease precursor	1	Rhizobium sp. TAL182
Hydrolase, carbon-nitrogen family	1	Rhizobium sp. TAL182
truncated in tnpA gene	1	Rhizobium sp. TAL182
truncated at 5' end; similar to IS110-family IS5075	1	Rhizobium sp. TAL182
Pfam match to entry PF01438 Transposase_3, Transposase, score 502.60, E-value 2.9e-147	1	Rhodobacter sphaeroides
Signal predicted by SignalP 3.0 HMM; IMG reference gene:2631098337_SP	1	Rhodobacter sphaeroides
Signal predicted by SignalP 2.0 HMM (Signal peptide probability 1.000) with cleavage site probability 0.952 at residue 23	1	Rhodobacter sphaeroides
YjbR family protein	1	Rhodobacter sphaeroides
Signal predicted by SignalP 3.0 HMM; IMG reference gene:2523819144_SP	1	Rhodococcus hoagii
potential frameshift: common BLAST hit: gi|254162685|ref|YP_003045793.1| putative transposase insL for insertion sequence IS186	1	Rhodococcus hoagii
Signal predicted by SignalP 2.0 HMM (Signal peptide probabilty 0.995) with cleavage site probability 0.213 at residue 37	1	Rhodococcus hoagii
Signal predicted by SignalP 3.0 HMM (Signal peptide probability 0.916) with cleavage site probability 0.505 at residue 32	1	Rhodococcus hoagii
Signal predicted by SignalP 3.0 HMM (Signal peptide probability 0.757) with cleavage site probability 0.669 at residue 23	1	Rhodococcus hoagii
Signal predicted by SignalP 3.0 HMM (Signal peptide probability 1.000) with cleavage site probability 0.999 at residue 36	1	Rhodococcus hoagii
partial; 301 bp of ISAba3	1	Rhodococcus hoagii
polysaccharide biosynthesis protein CpsF	1	Rhodococcus hoagii
IS1635.3; fragment with both ends but 487 bp internal deletion	1	Rhodococcus hoagii
Mercuric transport protein, MerT / Periplasmic mercury(+2) binding protein, MerP	1	Rhodococcus hoagii
Signal predicted by SignalP 3.0 HMM (Signal peptide probability 0.797) with cleavage site probability 0.733 at residue 27	1	Rhodococcus opacus
Signal predicted by SignalP 3.0 HMM (Signal peptide probability 0.992) with cleavage site probability 0.511 at residue 41	1	Rhodococcus opacus
Signal predicted by SignalP 3.0 HMM (Signal peptide probability 1.000) with cleavage site probability 0.994 at residue 25	1	Rhodococcus opacus
Signal predicted by SignalP 3.0 HMM (Signal peptide probability 0.999) with cleavage site probability 0.953 at residue 44	1	Rhodococcus opacus
Signal predicted by SignalP 3.0 HMM (Signal peptide probability 1.000) with cleavage site probability 0.952 at residue 31	1	Rhodococcus opacus
yib00030; insertion sequence:Transposase, IS66	1	Rhodococcus opacus
Signal predicted by SignalP 3.0 HMM (Signal peptide probability 0.984) with cleavage site probability 0.726 at residue 33	1	Rhodococcus sp. YL-1
Signal predicted by SignalP 3.0 HMM (Signal peptide probability 0.663) with cleavage site probability 0.598 at residue 23	1	Rhodococcus sp. YL-1
Predicted helix-turn-helix motif with score 1364.000, SD 3.83 at aa 64-85, sequence VGCRATARIMGVGLNTILRHLK	1	Rhodovulum sulfidophilum
CRISPR region with repeat gtctgccccgcccgcgcgggggtcgctc	1	Rhodovulum sulfidophilum
Signal predicted by SignalP 2.0 HMM (Signal peptide probabilty 0.680) with cleavage site probability 0.340 at residue 23	1	Rhodovulum sulfidophilum
Signal predicted by SignalP 3.0 HMM; IMG reference gene:2631103457_SP	1	Rhodovulum sulfidophilum
Signal predicted by SignalP 2.0 HMM (Signal peptide probabilty 1.000) with cleavage site probability 0.611 at residue 29	1	Rhodovulum sulfidophilum
Signal predicted by SignalP 3.0 HMM; IMG reference gene:2509053368_SP	1	Rhodovulum sulfidophilum
Signal predicted by SignalP 3.0 HMM (Signal peptide probability 1.000) with cleavage site probability 0.979 at residue 26	1	Rhodovulum sulfidophilum
HMMPfam hit to PF00196, Bacterial regulatory proteins, luxR family, score 0.00015	1	Rhodovulum sulfidophilum
Pfam match to entry PF00165.8 HTH_AraC, score 30.9, E-value 3.7e-06	1	Rhodovulum sulfidophilum
CRISPR repeat with sequence gtctgccccgcccgcgcgggggtcgctc	1	Rhodovulum sulfidophilum
Signal predicted by SignalP 3.0 HMM (Signal peptide probability 0.981) with cleavage site probability 0.555 at residue 36	1	Rhodovulum sulfidophilum
shufflon system plasmid conjugative transfer pilus tip adhesin PilV	1	Rhodovulum sulfidophilum
ORF B	1	Rhodovulum sulfidophilum
CRISPR repeat with sequence gttgaaatttcactaactccctatgagggattgaaac	1	Rickettsia amblyommatis
Forward repeat found by REPuter: cttattaacttattaacttattaacttatta	1	Rickettsia amblyommatis
Transcriptional regulator of beta-glucosides utilization, LacI family	1	Rickettsia amblyommatis
Hypothetical protein SAV2296	1	Rickettsia amblyommatis
Similar to hypothetical protein; nonfunctional due to frameshift	1	Rickettsia amblyommatis
Appr-1-p processing enzyme family domain protein	1	Rickettsia amblyommatis
palindrome	1	Riemerella anatipestifer
inverted repeat; 17/17 (100%) matches, 0 gaps	1	Riemerella anatipestifer
relaxation region	1	Riemerella anatipestifer
similar to IS630 family insertion sequence transposase ISRel6_aa3 N-terminal domain	1	Riemerella anatipestifer
Uncharacterized protein YueH	1	Riemerella anatipestifer
Pfam match to entry PF03526.3 Microcin, score 22.5, E-value 7.6e-06	1	Riemerella anatipestifer
RNA-directed DNA polymerase	1	Riemerella anatipestifer
DNA damage-inducible SOS regulon protein	1	Riemerella anatipestifer
HMMPfam hit to PF00403, HMA, score 9.7e-12	1	Riemerella anatipestifer
IS1294	1	Roseomonas sp. FDAARGOS_362
product: uncharacterized protein (nonfunctional); gene has an in-frame stop codon	1	Roseomonas sp. FDAARGOS_362
Tn1722 partial res site	1	Salmonella enterica
nikA protein	1	Salmonella enterica
HMMPfam hit to PF02195, ParBc, score 3.6e-28	1	Salmonella enterica
superfamily hit to SSF81333, F1F0 ATP synthase subunit C, score 0.0091	1	Salmonella enterica
ORF30	1	Salmonella enterica
Signal predicted by SignalP 3.0 HMM (Signal peptide probability 0.952) with cleavage site probability 0.950 at residue 25	1	Salmonella enterica
capsid portal protein	1	Salmonella enterica
pseudoknot of the regulatory region of the repBA gene, PK-repBA; BB745_05339	1	Salmonella enterica
molecular chaperone GroEL	1	Salmonella enterica
UPF0438 protein YifE	1	Scytonema sp. HK-05
Pfam match to entry PF00665 rve, score 101.0, E-value 3e-27	1	Scytonema sp. HK-05
left flank of genetic cassette of 3 ORFs similar to PA2566, PA2565 and PA2564 (Pseudomonas aeruginosa PAO)	1	Scytonema sp. HK-05
colicin-B	1	Scytonema sp. HK-05
Signal predicted by SignalP 3.0 HMM; IMG reference gene:2504682362_SP	1	Scytonema sp. HK-05
tRNA 5-methylaminomethyl-2-thiouridine synthesis sulfur carrier protein TusA	1	Selenomonas ruminantium
HMMPfam hit to PF05713, Bacterial mobilisation protein (MobC), score 4.7e-20	1	Serratia marcescens
Signal predicted by SignalP 3.0 HMM (Signal peptide probability 0.984) with cleavage site probability 0.844 at residue 37	1	Serratia marcescens
IS150 (IS3 family) mobile element	1	Serratia marcescens
repeated at 43362..43810	1	Serratia marcescens
Pfam match to entry PF00403 HMA, Heavy-metal-associated domain, score 90.10, E-value 2.8e-24	1	Serratia marcescens
Signal predicted by SignalP 2.0 HMM (Signal peptide probability1.000) with cleavage site probability 0.835 at residue 39	1	Serratia marcescens
attI1: integron-associated recombination site recognized by IntI1	1	Shewanella baltica
Signal predicted by SignalP 3.0 HMM (Signal peptide probability 0.987) with cleavage site probability 0.417 at residue 40	1	Shewanella baltica
replication of plasmid	1	Shewanella baltica
Signal predicted by SignalP 3.0 HMM (Signal peptide probability 0.986) with cleavage site probability 0.814 at residue 30	1	Shewanella baltica
Pfam match to entry PF00565 SNase, Staphylococcal nuclease homologues, score 120.60, E-value 2.9e-32	1	Shewanella baltica
yib00019; insertion sequence:transposase protein	1	Shewanella baltica
Steroid 5-alpha reductase, C-terminal domain	1	Shewanella baltica
cobalamin biosynthesis protein CbiX	1	Shewanella baltica
IR-L of IS6100	1	Shewanella baltica
IS256 family transposase	1	Shewanella baltica
Signal predicted by SignalP 3.0 HMM (Signal peptide probability 0.997) with cleavage site probability 0.983 at residue 34	1	Shigella boydii
HMMPfam hit to PF02852, Pyr_redox_dim, score 8.2e-50	1	Shigella boydii
Pfam match to entry PF00991 ParA, ParA family ATPase, score 79.9, E-value 3.8e-21	1	Shigella dysenteriae
ORF24	1	Shigella dysenteriae
terminal IR of IS1a	1	Shigella dysenteriae
similar to incB repeats; 94% identity to consensus CTGTGACAAATCACCCTCAA	1	Shigella dysenteriae
Signal predicted by SignalP 3.0 HMM; IMG reference gene:2503798050_SP	1	Shigella dysenteriae
Lincomycin resistance, MFS efflux pump => Lmr(B)	1	Shigella dysenteriae
RepB family plasmid replication initiator protein	1	Shigella dysenteriae
similar to IS630 family insertion sequence transposase ISRel6_aa3 C-terminal domain	1	Shigella dysenteriae
Carboxysome protein CcmL	1	Shigella dysenteriae
Pfam match to entry PF00583 Acetyltransf, Acetyltransferase (GNAT) family, score 36.7, E-value 3.4e-08	1	Shigella flexneri
Signal predicted by SignalP 3.0 HMM; IMG reference gene:2505789003_SP	1	Shigella flexneri
HMMPfam hit to PF00239, Resolvase, score 1.1e-67	1	Shigella flexneri
putative, origin of transfer, nic site	1	Shigella flexneri
superfamily hit to SSF53041, Resolvase-like, score 7e-44	1	Shigella flexneri
PS00190 Cytochrome c family heme-binding site signature.	1	Shigella flexneri
Polyketide cyclase/dehydrase	1	Shigella flexneri
Pfam match to entry PF01022 HTH_5, Bacterial regulatory protein, arsR family, score 46.40, E-value 6.2e-10	1	Shigella flexneri
Signal peptide predicted for PMIP10 by SignalP 2.0 HMM (Signal peptide probability 1.000) with cleavage site probability 0.990 between residues 23 and 24	1	Shigella sonnei
Signal predicted by SignalP 3.0 HMM (Signal peptide probability 0.871) with cleavage site probability 0.775 at residue 38	1	Shigella sonnei
pair of inverted repeats pot. involved in CAT-mRNA	1	Shigella sonnei
ORF39	1	Shigella sonnei
Signal predicted by SignalP 3.0 HMM (Signal peptide probability 0.849) with cleavage site probability 0.786 at residue 27	1	Shigella sonnei
1 probable transmembrane helix predicted for PMIP10 by TMHMM2.0 at aa 7-29	1	Shigella sonnei
yib00041; insertion sequence:transposase ISRm10-1	1	Shigella sonnei
CRISPR repeat with sequence attaaaccttaacactatgtgtatttaaatt	1	Shigella sonnei
putative transposase (fragment)	1	Shinella sp. HZN7
Signal predicted by SignalP 3.0 HMM (Signal peptide probability 0.850) with cleavage site probability 0.728 at residue 26	1	Shinella sp. HZN7
Signal predicted by SignalP 3.0 HMM (Signal peptide probability 0.897) with cleavage site probability 0.598 at residue 40	1	Shinella sp. HZN7
putative phospholipase D (remnant)	1	Shinella sp. HZN7
Signal predicted by SignalP 3.0 HMM (Signal peptide probability 0.776) with cleavage site probability 0.765 at residue 21	1	Shinella sp. HZN7
inverted repeat of IS26	1	Shinella sp. HZN7
D-amino-acid oxidase	1	Shinella sp. HZN7
similar to IS66 family insertion sequence transposase ISRel8_aa2	1	Shinella sp. HZN7
Signal predicted by SignalP 3.0 HMM (Signal peptide probability 1.000) with cleavage site probability 0.977 at residue 24	1	Shinella sp. HZN7
Signal predicted by SignalP 3.0 HMM (Signal peptide probability 1.000) with cleavage site probability 0.999 at residue 30	1	Shinella sp. HZN7
CRISPR repeat with sequence gtgctccccgcgcatgcggggatgagcct	1	Shinella sp. HZN7
Signal predicted by SignalP 3.0 HMM (Signal peptide probability 0.794) with cleavage site probability 0.744 at residue 19	1	Shinella sp. HZN7
Transmembrane protein	1	Shinella sp. HZN7
Signal predicted by SignalP 3.0 HMM (Signal peptide probability 0.999) with cleavage site probability 0.732 at residue 35	1	Shinella sp. HZN7
yib00032; insertion sequence:Transposase IS3/IS911	1	Sinorhizobium americanum
Signal predicted by SignalP 3.0 HMM; IMG reference gene:2505789136_SP	1	Sinorhizobium americanum
Toxin YhaV	1	Sinorhizobium fredii
Signal predicted by SignalP 3.0 HMM (Signal peptide probability 0.980) with cleavage site probability 0.785 at residue 41	1	Sinorhizobium fredii
label:IS1328'; partial insertion element IS1328	1	Sinorhizobium fredii
HMMPfam hit to PF05662, Haemagglutinin, score 1.4e-05	1	Sinorhizobium fredii
right inverted repeat; IRR of Tn3	1	Sinorhizobium fredii
Phytochrome, two-component sensor histidine kinase (EC 2.7.3.-); cyanobacterial phytochrome 1	1	Sinorhizobium fredii
Uncharacterized protein MSMEG_5081	1	Sinorhizobium fredii
Signal predicted by SignalP 3.0 HMM (Signal peptide probability 0.949) with cleavage site probability 0.811 at residue 28	1	Sinorhizobium fredii
ADP-ribose pyrophosphatase of COG1058 family (EC 3.6.1.13)	1	Sinorhizobium fredii
Signal predicted by SignalP 3.0 HMM (Signal peptide probability 0.999) with cleavage site probability 0.994 at residue 28	1	Sinorhizobium fredii
Signal predicted by SignalP 3.0 HMM (Signal peptide probability 0.773) with cleavage site probability 0.528 at residue 24	1	Sinorhizobium fredii
Mlr4354 like protein	1	Sinorhizobium meliloti
Signal predicted by SignalP 2.0 HMM (Signal peptide probabilty 1.000) with cleavage site probability 0.939 at residue 22	1	Sinorhizobium meliloti
Signal predicted by SignalP 3.0 HMM (Signal peptide probability 0.930) with cleavage site probability 0.802 at residue 24	1	Sinorhizobium meliloti
dihydrofolate reductase	1	Sinorhizobium meliloti
Signal predicted by SignalP 3.0 HMM (Signal peptide probability 0.986) with cleavage site probability 0.823 at residue 20	1	Sinorhizobium meliloti
Signal predicted by SignalP 3.0 HMM (Signal peptide probability 0.999) with cleavage site probability 0.832 at residue 32	1	Sinorhizobium meliloti
Signal predicted by SignalP 3.0 HMM; IMG reference gene:2631098334_SP	1	Sinorhizobium meliloti
Signal predicted by SignalP 3.0 HMM; IMG reference gene:2509438360_SP	1	Sinorhizobium meliloti
Signal predicted by SignalP 2.0 HMM (Signal peptide probability 1.000) with cleavage site probability 0.940 at residue 24	1	Sinorhizobium meliloti
Predicted helix-turn-helix motif with score 1740.000, SD 5.11 at aa 25-46, sequence RPVAHVARELGVSRQCAHRWVN	1	Sinorhizobium meliloti
3 probable transmembrane helices predicted for Unknown_CDS by TMHMM2.0 at aa 20-42, 49-68 and 83-105	1	Sodalis glossinidius
2.5 tandem direct repeats of length 136	1	Sodalis glossinidius
possible multimer resolution site	1	Sodalis glossinidius
oriR; similar to oriR minimum segment for replication of E. coli IncFII plasmid NR1 in GenBank Accession Number X12776	1	Sodalis glossinidius
Cold shock protein of CSP family => CspD (naming convention as in E.coli)	1	Sodalis glossinidius
nucleotide-binding protein containing TIR -like domain-like	1	Sodalis glossinidius
Uncharacterized protein Sbal_0640	1	Sodalis glossinidius
HMMPfam hit to PF01464, SLT, score 4.2e-42	1	Sodalis glossinidius
Signal predicted by SignalP 3.0 HMM; IMG reference gene:2509053492_SP	1	Sphingobium baderi
MFS family multidrug efflux protein in Burkholderiaceae, unknown substrate	1	Sphingobium baderi
Uncharacterized fimbrial chaperone YqiH	1	Sphingobium baderi
Signal predicted by SignalP 3.0 HMM (Signal peptide probability 1.000) with cleavage site probability 0.582 at residue 23	1	Sphingobium baderi
Signal predicted by SignalP 3.0 HMM (Signal peptide probability 0.727) with cleavage site probability 0.694 at residue 24	1	Sphingobium baderi
Leader peptide, replication control	1	Sphingobium baderi
Signal predicted by SignalP 3.0 HMM (Signal peptide probability 0.999) with cleavage site probability 0.781 at residue 31	1	Sphingobium baderi
Signal predicted by SignalP 2.0 HMM (Signal peptide probability 0.985) with cleavage site probability 0.723 at residue 34	1	Sphingobium baderi
conserved hypothethical protein	1	Sphingobium baderi
con	1	Sphingobium cloacae
Signal predicted by SignalP 2.0 HMM (Signal peptide probability 0.631) with cleavage site probability 0.308 at residue 44	1	Sphingobium cloacae
Signal predicted by SignalP 3.0 HMM (Signal peptide probability 0.999) with cleavage site probability 0.909 at residue 25	1	Sphingobium hydrophobicum
Signal peptide predicted for Unknown_CDS by SignalP 2.0 HMM (Signal peptide probabilty 1.000) with cleavage site probability 0.922 between residues 21 and 22	1	Sphingobium hydrophobicum
histone family protein nucleoid-structuring protein H-NS	1	Sphingobium sp. TKS
UPF0033 protein YrkI	1	Sphingobium sp. TKS
Signal predicted by SignalP 3.0 HMM (Signal peptide probability 1.000) with cleavage site probability 0.991 at residue 25	1	Sphingobium sp. TKS
Signal predicted by SignalP 3.0 HMM (Signal peptide probability 0.719) with cleavage site probability 0.690 at residue 38	1	Sphingobium sp. TKS
this part of ORF110 is 79 pct indentical (nt) to Salmonella typhimurium plasmid partitioning region, M97752	1	Sphingobium sp. YBL2
Signal predicted by SignalP 3.0 HMM (Signal peptide probability 0.947) with cleavage site probability 0.934 at residue 37	1	Sphingobium sp. YBL2
Pfam match to entry PF01845 CcdB, score 313.3, E-value 3.5e-91	1	Sphingobium sp. YBL2
Signal predicted by SignalP 2.0 HMM (Signal peptide probabilty 1.000) with cleavage site probability 0.714 at residue 24	1	Sphingobium sp. YBL2
Primosomal replication protein N	1	Sphingobium sp. YBL2
iteron associated with repA2; 94% identity to consensus AAAAGCATTTGCATGAATG	1	Sphingobium sp. YBL2
Signal predicted by SignalP 2.0 HMM (Signal peptide probability 0.657) with cleavage site probability 0.268 at residue 46	1	Sphingobium sp. YBL2
UPF0235 protein VC0458	1	Sphingobium sp. YBL2
Signal predicted by SignalP 3.0 HMM (Signal peptide probability 0.967) with cleavage site probability 0.937 at residue 47	1	Sphingomonas sp. DC-6
Signal predicted by SignalP 2.0 HMM (Signal peptide probability 0.968) with cleavage site probability 0.962 at residue 20	1	Sphingomonas sp. DC-6
Signal predicted by SignalP 3.0 HMM (Signal peptide probability 0.993) with cleavage site probability 0.813 at residue 20	1	Sphingomonas sp. DC-6
truncated tnpAa of pCAR1	1	Sphingomonas sp. DC-6
DNA-binding protein HU-alpha	1	Sphingomonas sp. DC-6
Signal predicted by SignalP 3.0 HMM (Signal peptide probability 0.985) with cleavage site probability 0.948 at residue 22	1	Sphingomonas sp. DC-6
Signal predicted by SignalP 3.0 HMM (Signal peptide probability 0.865) with cleavage site probability 0.388 at residue 26	1	Sphingomonas sp. MEA3-1
Signal predicted by SignalP 2.0 HMM (Signal peptide probabilty 0.948) with cleavage site probability 0.732 at residue 28	1	Sphingomonas sp. MEA3-1
2,3-diketo-L-gulonate TRAP transporter small permease protein yiaM	1	Sphingomonas sp. MEA3-1
AP endonuclease, family protein 2	1	Sphingomonas sp. MEA3-1
Signal predicted by SignalP 3.0 HMM (Signal peptide probability 0.997) with cleavage site probability 0.997 at residue 28	1	Sphingomonas sp. MEA3-1
Signal predicted by SignalP 3.0 HMM (Signal peptide probability 1.000) with cleavage site probability 0.966 at residue 28	1	Sphingomonas sp. MEA3-1
ORF7	1	Sphingomonas sp. MEA3-1
Signal predicted by SignalP 3.0 HMM (Signal peptide probability 1.000) with cleavage site probability 0.574 at residue 26; SNP /replace=T; SNP /replace=G	1	Sphingomonas sp. MEA3-1
Signal predicted by SignalP 3.0 HMM (Signal peptide probability 0.999) with cleavage site probability 0.999 at residue 22	1	Sphingomonas sp. MEA3-1
RpiR family transcriptional regulator	1	Sphingomonas sp. MM-1
prepilin cleavage protein	1	Sphingomonas sp. MM-1
Cold shock protein of CSP family => SCO4325	1	Sphingopyxis macrogoltabida
FIG00696269: hypothetical protein	1	Sphingopyxis macrogoltabida
Signal predicted by SignalP 3.0 HMM (Signal peptide probability 0.849) with cleavage site probability 0.700 at residue 23	1	Sphingopyxis macrogoltabida
Signal predicted by SignalP 2.0 HMM (Signal peptide probability 0.849) with cleavage site probability 0.656 at residue 21	1	Sphingopyxis macrogoltabida
PAS/PAC Sensor Hybrid Histidine Kinase	1	Sphingopyxis macrogoltabida
Pfam match to entry PF02342 TerD, Bacterial stress protein, score 206.3, E-value 3.1e-59	1	Sphingopyxis macrogoltabida
Signal peptide predicted for pCS0011 by SignalP 2.0 HMM (Signal peptide probability 0.999) with cleavage site probability 0.329 between residues 60 and 61	1	Sphingopyxis macrogoltabida
Group II catalytic intron D1-D4-1	1	Sphingopyxis macrogoltabida
Signal predicted by SignalP 3.0 HMM (Signal peptide probability 1.000) with cleavage site probability 0.997 at residue 30	1	Sphingopyxis macrogoltabida
Uncharacterized protein STM2904	1	Spiroplasma citri
Uncharacterized protein YehS	1	Spiroplasma citri
Signal predicted by SignalP 3.0 HMM; IMG reference gene:2504129187_SP	1	Spiroplasma citri
sulfate permease	1	Spiroplasma citri
HMMPfam hit to PF05818, TraT, score 1.9e-195	1	Spiroplasma citri
Phage transcriptional regulator Mup02, Ner	1	Spiroplasma citri
Signal predicted by SignalP 3.0 HMM (Signal peptide probability 0.999) with cleavage site probability 0.703 at residue 31	1	Spiroplasma citri
RstB phage-related integrase	1	Spiroplasma citri
Virulence-associated protein vagC	1	Stanieria cyanosphaera
Signal predicted by SignalP 3.0 HMM; IMG reference gene:2503797842_SP	1	Staphylococcus aureus
putative transposase for IS660	1	Staphylococcus epidermidis
Signal predicted by SignalP 3.0 HMM (Signal peptide probability 0.996) with cleavage site probability 0.933 at residue 33	1	Staphylococcus epidermidis
100 pct identical to locus ECPLFSOP accession X04619	1	Staphylococcus epidermidis
yib00009; insertion sequence:Integrase, catalytic core, phage	1	Staphylococcus equorum
FIG00745386: hypothetical protein	1	Staphylococcus equorum
Signal peptide predicted for EC042_pAA119 by SignalP 2.0 HMM (Signal peptide probability 0.997) with cleavage site probability 0.946 between residues 27 and 28	1	Staphylococcus equorum
Signal predicted by SignalP 3.0 HMM (Signal peptide probability 0.998) with cleavage site probability 0.697 at residue 29	1	Staphylococcus equorum
Pfam match to entry PF01695 IstB, score 369.7, E-value 3.6e-108	1	Staphylococcus equorum
ORF62	1	Staphylococcus equorum
Signal predicted by SignalP 3.0 HMM (Signal peptide probability 0.874) with cleavage site probability 0.842 at residue 30	1	Staphylococcus equorum
Putative siderophore biosynthesis protein, related to 2-demethylmenaquinone methyltransferase	1	Staphylococcus haemolyticus
HMMPfam hit to PF01411, tRNA synthetases class II (A)	1	Staphylococcus haemolyticus
DR7-1	1	Staphylococcus haemolyticus
Predicted pyrophosphatase	1	Staphylococcus haemolyticus
Signal predicted by SignalP 3.0 HMM (Signal peptide probability 1.000) with cleavage site probability 0.996 at residue 29	1	Staphylococcus hyicus
putative antisense non-coding RNA	1	Staphylococcus hyicus
Signal peptide predicted for Unknown_CDS by SignalP 2.0 HMM (Signal peptide probabilty 0.990) with cleavage site probability 0.495 between residues 28 and 29	1	Staphylococcus hyicus
CRISPR repeat with sequence actaataactaacatagttctattaatac	1	Staphylococcus hyicus
ORF51	1	Staphylococcus hyicus
Signal predicted by SignalP 3.0 HMM (Signal peptide probability 1.000) with cleavage site probability 0.995 at residue 31	1	Staphylococcus hyicus
Signal predicted by SignalP 3.0 HMM (Signal peptide probability 0.999) with cleavage site probability 0.992 at residue 22	1	Staphylococcus hyicus
Mll1528 protein	1	Staphylococcus hyicus
Pfam match to entry PF00665.10 rve, score 84.2, E-value 3.4e-22	1	Staphylococcus hyicus
truncated rRNA methylase leader peptide	1	Staphylococcus lugdunensis
HMMPfam hit to PF01527, Transposase_8, score 1e-27	1	Staphylococcus lugdunensis
2 probable transmembrane helices predicted for YEP.33 by TMHMM2.0 at aa 13-35 and 48-70	1	Staphylococcus lugdunensis
54 bp direct repeat (bases 2 - 54)	1	Staphylococcus lugdunensis
superfamily hit to SSF46689, Homeodomain-like, score 7.4e-05	1	Staphylococcus lugdunensis
Similar to hypothetical protein; predicted non-functional due to truncation	1	Staphylococcus lugdunensis
invRpt_pL_1_2	1	Staphylococcus lugdunensis
left inverted repeat of IS1	1	Staphylococcus lugdunensis
C-terminal part of str flanking Tn1546	1	Staphylococcus lugdunensis
nonfunctional hypothetical protein due to insertion sequence	1	Staphylococcus lugdunensis
Signal peptide predicted for YEP.33 by SignalP 2.0 HMM (Signal peptide probabilty 0.921) with cleavage site probability 0.713 between residues 28 and 29	1	Staphylococcus lugdunensis
iterons related to theta-mode replication plasmids	1	Staphylococcus lugdunensis
Signal predicted by SignalP 3.0 HMM; IMG reference gene:2503798022_SP	1	Staphylococcus lugdunensis
remnant of Tn5501-like transposable element; truncated at both ends	1	Staphylococcus lugdunensis
HMMPfam hit to PF02231, PHP domain N-terminal region, score 3.3e-32	1	Staphylococcus lugdunensis
Sequence similarity to: NP_928533.1 transposase IS100 [Photorhabdus luminescens subsp. laumondii TTO1]; fragments	1	Staphylococcus lugdunensis
CRISPR repeat with sequence taattaatacaactattgttaaagttaaat	1	Staphylococcus lugdunensis
Pfam match to entry PF01313 Bac_export_3, Bacterial export proteins, family 3, score 152.20, E-value 9.1e-42	1	Staphylococcus lugdunensis
Pfam match to entry PF01381 HTH_3, Helix-turn-helix, score 47.1, E-value 2.5e-11	1	Staphylococcus lugdunensis
Pfam match to entry PF01313 Bac_export_3, Bacterial export proteins, family 3, score 153.1, E-value 3.3e-43	1	Staphylococcus lugdunensis
Signal predicted by SignalP 3.0 HMM; IMG reference gene:2504086477_SP	1	Staphylococcus lugdunensis
HMMPfam hit to PF01022, HTH_5, score 6.1e-17	1	Staphylococcus lugdunensis
Beta origin; Beta origin rep origin	1	Staphylococcus saprophyticus
cyanobacterial hypothetical protein	1	Staphylococcus saprophyticus
Signal predicted by SignalP 3.0 HMM (Signal peptide probability 1.000) with cleavage site probability 0.960 at residue 29	1	Staphylococcus saprophyticus
Signal predicted by SignalP 3.0 HMM (Signal peptide probability 0.651) with cleavage site probability 0.316 at residue 22	1	Staphylococcus saprophyticus
Pfam match to entry PF01514 YscJ_FliF, Secretory protein of YscJ/FliF family, score 335.3, E-value 4.9e-98	1	Staphylococcus saprophyticus
protein of unknown function DUF1486	1	Staphylococcus simulans
IS903 terminal inverted repeat	1	Staphylococcus simulans
CRISPR repeat with sequence gtatttcccgcgtgcgcgggggtgagcgg	1	Staphylococcus simulans
CRISPR repeat with sequence ttatttgagaaacatgctgttttatatagttctaaaacctc	1	Staphylococcus warneri
Signal predicted by SignalP 3.0 HMM (Signal peptide probability 0.991) with cleavage site probability 0.989 at residue 29	1	Staphylococcus warneri
Pfam match to entry PF03693 UPF0156,Uncharacterised protein family (UPF0156), score 66.8,E-value 3.2e-17	1	Staphylococcus warneri
conjugal transfer protein TraS	1	Staphylococcus warneri
rep3; end of IS679	1	Staphylococcus warneri
predicted sigma 70 promoter; score of 81%	1	Staphylococcus warneri
dso	1	Streptococcus agalactiae
double-strand origin of replication (dso); pLS1/pMV158 rolling-circle plasmid family	1	Streptococcus agalactiae
CRISPR repeat with sequence atttcaatacatctattgttatgttttaac	1	Streptococcus agalactiae
similar to double-stranded origin of replication	1	Streptococcus agalactiae
double-stranded replication origin	1	Streptococcus agalactiae
CRISPR region with repeat atttcaatacatctattgttatgttttaac	1	Streptococcus agalactiae
Signal predicted by SignalP 3.0 HMM; IMG reference gene:2504129143_SP	1	Streptococcus agalactiae
Signal predicted by SignalP 3.0 HMM (Signal peptide probability 1.000) with cleavage site probability 0.653 at residue 31	1	Streptococcus agalactiae
(agg)5	1	Streptococcus pneumoniae
plus strand	1	Streptococcus pneumoniae
Signal predicted by SignalP 2.0 HMM (Signal peptide probabilty 1.000) with cleavage site probability 0.983 at residue 28	1	Streptococcus pneumoniae
CRISPR region with repeat ctttccgcgaacttaatccccgcaaggggactgaaaca	1	Streptococcus pneumoniae
112 bp segment of ISAba16	1	Streptococcus pneumoniae
CRISPR repeat with sequence ctttccgcgaacttaatccccgcaaggggactgaaaca	1	Streptococcus pneumoniae
SanC	1	Streptococcus pneumoniae
double-strand origin	1	Streptococcus pneumoniae
double-strand origin of replication (DSO); pC194/pUB110 rolling-circle plasmid family	1	Streptococcus pneumoniae
inverted terminal repeat (IRL) of IS26 mobile element	1	Streptococcus pneumoniae
origin of double-stranded replication	1	Streptococcus pneumoniae
Translation initiation factor 1A	1	Streptococcus pneumoniae
putative single-stranded origin (sso)	1	Streptococcus pyogenes
Probable ferredoxin subunit of a ring-hydroxylating dioxygenase oxidoreductase protein (EC 1.-.-.-)	1	Streptococcus pyogenes
oriT inverted repeat 2 copy B	1	Streptococcus pyogenes
single-strand origin of replication (SSO); ssoA type	1	Streptococcus pyogenes
rep1	1	Streptococcus pyogenes
palA; origin of single-stranded replication	1	Streptococcus pyogenes
Pfam match to entry PF02086 MethyltransfD12, D12 class N6 adenine-specific DNA methyltransferase, score 152.7, E-value 4.2e-43	1	Streptococcus pyogenes
single-strand origin: ssoA	1	Streptococcus pyogenes
Signal predicted by SignalP 3.0 HMM; IMG reference gene:2506485572_SP	1	Streptococcus thermophilus
22-bp box of Corynebacterial plasmids	1	Streptococcus thermophilus
Uroporphyrinogen-III synthase (EC 4.2.1.75)	1	Streptococcus thermophilus
transposase related protein (20)	1	Streptococcus thermophilus
Predicted helix-turn-helix motif with score 1172.000, SD 3.18 at aa 40-61, sequence WTATELSSVANISASTASSHLS	1	Streptococcus thermophilus
bacterial regulatory, arsR family protein	1	Streptococcus thermophilus
Signal predicted by SignalP 3.0 HMM (Signal peptide probability 0.989) with cleavage site probability 0.860 at residue 30	1	Streptococcus thermophilus
ACT domain protein CAC_0478	1	Streptococcus thermophilus
Uncharacterized protein VC_2222	1	Streptococcus thermophilus
Signal predicted by SignalP 3.0 HMM (Signal peptide probability 0.983) with cleavage site probability 0.736 at residue 30	1	Streptococcus thermophilus
Signal predicted by SignalP 3.0 HMM (Signal peptide probability 0.999) with cleavage site probability 0.496 at residue 28	1	Streptomyces autolyticus
type-F conjugative transfer system protein TrbI	1	Streptomyces autolyticus
Signal predicted by SignalP 2.0 HMM (Signal peptide probability0.994) with cleavage site probability 0.421 at residue 35	1	Streptomyces autolyticus
Signal predicted by SignalP 3.0 HMM (Signal peptide probability 1.000) with cleavage site probability 0.990 at residue 32	1	Streptomyces autolyticus
Acyl-ACP:glycerol-3-phosphate O-acyltransferase (EC 2.3.1.n5)	1	Streptomyces autolyticus
derived from CR2	1	Streptomyces autolyticus
Signal predicted by SignalP 2.0 HMM (Signal peptide probability 0.642) with cleavage site probability 0.578 at residue 20	1	Streptomyces autolyticus
2 probable transmembrane helices predicted for pBS029 by TMHMM2.0 at aa 12-34 and 44-66	1	Streptomyces autolyticus
Signal predicted by SignalP 2.0 HMM (Signal peptide probability 0.814) with cleavage site probability 0.784 at residue 25	1	Streptomyces clavuligerus
Signal predicted by SignalP 2.0 HMM (Signal peptide probability0.939) with cleavage site probability 0.390 at residue 32	1	Sulfitobacter pseudonitzschiae
Signal predicted by SignalP 3.0 HMM; IMG reference gene:2631103374_SP	1	Sulfitobacter sp. AM1-D1
Signal predicted by SignalP 3.0 HMM (Signal peptide probability 0.952) with cleavage site probability 0.410 at residue 37	1	Sulfitobacter sp. AM1-D1
Signal predicted by SignalP 3.0 HMM (Signal peptide probability 0.999) with cleavage site probability 0.998 at residue 36	1	Sulfitobacter sp. AM1-D1
SEQ ID NO 11F	1	Sulfitobacter sp. AM1-D1
HMMPfam hit to PF05016, Plasmid_stabil, score 3.5e-12	1	Sulfitobacter sp. AM1-D1
Signal predicted by SignalP 3.0 HMM (Signal peptide probability 0.992) with cleavage site probability 0.990 at residue 24	1	Sulfitobacter sp. AM1-D1
CDP-2,3-bis-(O-geranylgeranyl)-sn-glycerol synthase (EC 2.7.7.67)	1	Sulfitobacter sp. AM1-D1
Signal predicted by SignalP 3.0 HMM; IMG reference gene:2504129500_SP	1	Sulfolobus islandicus
regulatory sequence for virulence	1	Sulfolobus islandicus
Uncharacterized protein YmfL	1	Synechococcus sp. PCC 7002
Signal predicted by SignalP 2.0 HMM (Signal peptide probabilty 0.989) with cleavage site probability 0.391 at residue 35	1	Synechococcus sp. PCC 7002
Signal predicted by SignalP 3.0 HMM (Signal peptide probability 1.000) with cleavage site probability 0.713 at residue 22	1	Synechococcus sp. PCC 7002
potential frameshift: common BLAST hit: gi|407684996|ref|YP_006800170.1| beta-ketoadipyl CoA thiolase	1	Synechococcus sp. PCC 7002
Signal predicted by SignalP 3.0 HMM (Signal peptide probability 0.997) with cleavage site probability 0.983 at residue 26	1	Synechococcus sp. PCC 7002
Signal predicted by SignalP 2.0 HMM (Signal peptide probability 0.986) with cleavage site probability 0.333 at residue 31	1	Synechococcus sp. PCC 7002
Fimbria adhesin EcpD	1	Synechococcus sp. PCC 7002
Signal predicted by SignalP 3.0 HMM (Signal peptide probability 0.997) with cleavage site probability 0.996 at residue 41	1	Synechococcus sp. PCC 7117
similar to S.dysenteriae insertion sequence IS911 (EMBL:X17613) at DNA level	1	Synechococcus sp. PCC 7117
potential frameshift: common BLAST hit: gi|332308862|ref|YP_004436712.1| putative transposase	1	Synechococcus sp. PCC 7117
potential frameshift: common BLAST hit: gi|407687375|ref|YP_006802548.1| transposase	1	Synechococcus sp. PCC 7117
YPCD1.76c, possible pseudogene, len: 168 bp; similar to region of YPRR_ECOLI (EMBL:M26840), repA4, E.coli hypothetical protein from IncFII plasmid NR1	1	Synechococcus sp. PCC 7117
Signal predicted by SignalP 3.0 HMM (Signal peptide probability 0.983) with cleavage site probability 0.795 at residue 23	1	Synechococcus sp. PCC 73109
CRISPR repeat with sequence gtttcaatacaacacttgttaaagttaaat	1	Synechococcus sp. PCC 8807
UPF0370 protein YpfN	1	Synechocystis sp. PCC 6803
iteron 8	1	Synechocystis sp. PCC 6803
YeeV toxin protein	1	Synechocystis sp. PCC 6803
potential frameshift: common BLAST hit: gi|407684976|ref|YP_006800150.1| ABC transporter	1	Synechocystis sp. PCC 6803
Signal predicted by SignalP 3.0 HMM (Signal peptide probability 1.000) with cleavage site probability 0.359 at residue 23	1	Synechocystis sp. PCC 6803
promoter region	1	Synechocystis sp. PCC 6803
Signal predicted by SignalP 3.0 HMM (Signal peptide probability 0.605) with cleavage site probability 0.362 at residue 50	1	Tateyamaria omphalii
Signal predicted by SignalP 3.0 HMM (Signal peptide probability 1.000) with cleavage site probability 0.432 at residue 31	1	Tateyamaria omphalii
Signal predicted by SignalP 3.0 HMM (Signal peptide probability 0.706) with cleavage site probability 0.368 at residue 44	1	Tateyamaria omphalii
this part of ORF91 is 87 pct identical (nt) to bacteriophage lambda J02459	1	Tateyamaria omphalii
tn3 end	1	Tetragenococcus halophilus
Pfam match to entry PF00872 Transpo_mutator,Transposase, Mutator family, score 37.1, E-value 8.8e-11	1	Tetragenococcus halophilus
Pfam match to entry PF01396 zf-C4_Topoisom, Topoisomerase DNA binding C4 zinc finger, score 12.1, E-value 0.0029	1	Tetragenococcus halophilus
ORFA; PilVA C-terminal segment	1	Tetragenococcus halophilus
HdeD protein	1	Tetragenococcus halophilus
pilV shufflon repeat	1	Tetragenococcus halophilus
DNA methyltransferase	1	Tetragenococcus halophilus
Pfam match to entry PF00560 LRR, Leucine Rich Repeat (2 copies), score 19.80, E-value 0.065	1	Tetragenococcus halophilus
putative endonuclease pseudogene	1	Tetragenococcus halophilus
sopC partitioning region; SopB binding; 7 x 57bp imperfect repeats	1	Tetragenococcus halophilus
Signal predicted by SignalP 3.0 HMM (Signal peptide probability 0.953) with cleavage site probability 0.691 at residue 38	1	Tetragenococcus halophilus
entry exclusion protein TrbK	1	Thermus thermophilus
Signal predicted by SignalP 3.0 HMM; IMG reference gene:2509053708_SP	1	Thermus thermophilus
probably formed through insertion of parAB segment; repeat R7	1	Thermus thermophilus
Signal predicted by SignalP 3.0 HMM (Signal peptide probability 0.994) with cleavage site probability 0.868 at residue 26	1	Thermus thermophilus
93 pct identical to N-terminal 31 residue of 103 aa protein ref:NP_863411[YfbA of plasmid R64]; N-terminal region of hypothetical protein YfbA; truncated by the insertion of parAB segment	1	Thermus thermophilus
inverted terminal repeat (IRR) of transposon TnAs1	1	Thermus thermophilus
Signal predicted by SignalP 3.0 HMM (Signal peptide probability 0.992) with cleavage site probability 0.975 at residue 19	1	Thermus thermophilus
CRISPR repeat with sequence tggccaatcctctacgaggctaacgaggtttgcaac	1	Thermus thermophilus
Signal predicted by SignalP 3.0 HMM (Signal peptide probability 0.995) with cleavage site probability 0.990 at residue 33	1	Thermus thermophilus
Signal predicted by SignalP 3.0 HMM (Signal peptide probability 0.989) with cleavage site probability 0.578 at residue 34	1	Thiobacimonas profunda
Cytochrome oxidase biogenesis protein Cox11-CtaG, copper delivery to Cox1	1	Thiobacimonas profunda
truncated sapA gene	1	Thiobacimonas profunda
Similar to ISCR27 in composite transposon Tn125, Poirel et al. 2012	1	Thiobacimonas profunda
consensus tgttcctgctactgctgt	1	Thiobacimonas profunda
virulence associated protein VapI	1	Thiobacimonas profunda
Signal predicted by SignalP 3.0 HMM (Signal peptide probability 1.000) with cleavage site probability 0.356 at residue 20	1	Thiobacimonas profunda
RepHI2 iteron	1	Trichormus variabilis
CRISPR region with repeat gtttcaaatctcttcccctttacggggacggaaac	1	Trichormus variabilis
Carbon dioxide-concentrating mechanism protein CcmK homolog 3	1	Trichormus variabilis
Signal predicted by SignalP 3.0 HMM; IMG reference gene:2504086131_SP	1	Trichormus variabilis
putative HNS-like transcription regulator protein	1	Trichormus variabilis
CRISPR repeat with sequence gtttcaaatctcttcccctttacggggacggaaac	1	Trichormus variabilis
Signal peptide predicted for EAM_P20077 by SignalP 2.0 HMM (Signal peptide probability 1.000) with cleavage site probability 0.999 between residues 28 and 29	1	Trichormus variabilis
CRISPR; IMG reference mygene:Mic7113_Contig430.4_15495_RPT	1	Trichormus variabilis
HMMPfam hit to PF02753, Pili_assembly_C, score 4.9e-21	1	Trichormus variabilis
Signal predicted by SignalP 3.0 HMM (Signal peptide probability 0.861) with cleavage site probability 0.472 at residue 35	1	Trichormus variabilis
Signal predicted by SignalP 2.0 HMM (Signal peptide probability 0.999) with cleavage site probability 0.819 at residue 29	1	Vibrio alginolyticus
phosphoribosyl-AMP cyclohydrolase	1	Vibrio alginolyticus
Arginase/agmatinase/formimionoglutamate hydrolase	1	Vibrio alginolyticus
potential frameshift: common BLAST hit: gi|407684980|ref|YP_006800154.1| extracellular ligand-binding receptor	1	Vibrio alginolyticus
Signal predicted by SignalP 3.0 HMM (Signal peptide probability 0.793) with cleavage site probability 0.760 at residue 29	1	Vibrio alginolyticus
GldJ	1	Vibrio alginolyticus
Hypothetical protein, Slr0957 homolog	1	Vibrio alginolyticus
Sigma-fimbriae uncharacterized paralogous subunit	1	Vibrio alginolyticus
ABC transporter related protein	1	Vibrio alginolyticus
Signal predicted by SignalP 3.0 HMM (Signal peptide probability 0.741) with cleavage site probability 0.669 at residue 32	1	Vibrio alginolyticus
Signal predicted by SignalP 3.0 HMM (Signal peptide probability 0.631) with cleavage site probability 0.542 at residue 28	1	Vibrio anguillarum
mini-ykkC RNA motif	1	Vibrio anguillarum
ParB	1	Vibrio anguillarum
isocitrate lyase	1	Vibrio campbellii
similar to hypothetical protein 1 of pTiAB3	1	Vibrio campbellii
Signal predicted by SignalP 3.0 HMM; IMG reference gene:2512891466_SP	1	Vibrio cholerae
Uncharacterized membrane protein SO_4740 / Uncharacterized membrane protein SO_4740	1	Vibrio coralliilyticus
similar to delta-TnpA; partial transposase	1	Vibrio coralliilyticus
multidrug ABC transporter ATP-binding protein	1	Vibrio coralliilyticus
SAM riboswitch class I; Derived by automated computational analysis using gene prediction method: cmsearch.	1	Vibrio coralliilyticus
LOS biosynthesis enzyme LBGB	1	Vibrio parahaemolyticus
Signal predicted by SignalP 3.0 HMM (Signal peptide probabilty 1.000) with cleavage site probability 0.959 at residue 21	1	Vibrio parahaemolyticus
1 probable transmembrane helix predicted for Unknown_CDS by TMHMM2.0 at aa 268-285	1	Vibrio parahaemolyticus
Pfam match to entry PF00403 HMA, Heavy-metal-associated domain, score 84.70, E-value 9.7e-23	1	Vibrio scophthalmi
PS01047 Heavy-metal-associated domain	1	Vibrio scophthalmi
group-II-D1D4-5	1	Vibrio vulnificus
Signal predicted by SignalP 3.0 HMM (Signal peptide probability 0.819) with cleavage site probability 0.754 at residue 25	1	Vibrio vulnificus
Pfam match to entry PF02342 TerD, Bacterial stress protein, score 209.2, E-value 4e-60	1	Vibrio vulnificus
IR of IS26	1	Vibrio vulnificus
9 bp duplication of target site due to insertion of ISAba1; second copy at bases 43589-43597.	1	Vibrio vulnificus
Signal predicted by SignalP 3.0 HMM (Signal peptide probability 0.819) with cleavage site probability 0.365 at residue 22	1	Vibrio vulnificus
Pfam match to entry PF00665 rve, score 84.1, E-value 3.5e-22	1	Xanthomonas axonopodis
Pfam match to entry PF00589 Phage_integrase, 'Phage' integrase family, score 26.80, E-value 2.3e-06	1	Xanthomonas axonopodis
Signal predicted by SignalP 3.0 HMM (Signal peptide probability 0.987) with cleavage site probability 0.960 at residue 21	1	Xanthomonas axonopodis
truncated aadA1 gene cassette	1	Xanthomonas axonopodis
CRISPR repeat with sequence aaccttaacactacgtgtatttaaa	1	Xanthomonas campestris
IncA	1	Xanthomonas campestris
ctRNA	1	Xanthomonas campestris
BlastProDom match to entry PD002176 sp_Q981E7_Q981E7_RHILO.	1	Xanthomonas campestris
Signal predicted by SignalP 2.0 HMM (Signal peptide probability 0.840) with cleavage site probability 0.628 at residue 33	1	Xanthomonas campestris
Uncharacterized protein YobF	1	Xanthomonas campestris
HMMPfam hit to PF05261, Tra_M, score 2.7e-89	1	Xanthomonas campestris
hypothetical origin of vegetative replication	1	Xanthomonas campestris
similar to replication protein A4	1	Xanthomonas campestris
HMMPfam hit to PF06986, TraN, score 1.1e-13	1	Xanthomonas campestris
Pfam match to entry PF01367 5_3_exonuclease, 5'-3' exonuclease, score -16.20, E-value 7.6e-11	1	Xanthomonas campestris
3 probable transmembrane helices predicted for plasmid.51c by TMHMM2.0	1	Xanthomonas campestris
HMMPfam hit to PF00070, Pyr_redox, score 5.6e-09	1	Xanthomonas campestris
Phage antitermination protein N	1	Xanthomonas campestris
DUF2132 domain-containing protein	1	Xanthomonas campestris
Signal predicted by SignalP 3.0 HMM (Signal peptide probability 0.951) with cleavage site probability 0.614 at residue 38	1	Xanthomonas citri
Signal predicted by SignalP 3.0 HMM; IMG reference gene:2631108153_SP	1	Xanthomonas citri
predicted cleavage at residue 43	1	Xanthomonas citri
SMa4002; predicted by homology, possible ISRm17 fragment, 92% identical over length to ISRm17	1	Xanthomonas citri
Pfam match to entry PF01695.6 IstB, score 369.7, E-value 3.7e-108	1	Xanthomonas euvesicatoria
Pfam match to entry PF00154 recA, recA bacterial DNA recombination proteins, score 81.60, E-value 8.7e-22	1	Xanthomonas euvesicatoria
Signal predicted by SignalP 3.0 HMM (Signal peptide probability 0.981) with cleavage site probability 0.913 at residue 38	1	Xanthomonas euvesicatoria
Signal predicted by SignalP 3.0 HMM (Signal peptide probability 1.000) with cleavage site probability 0.980 at residue 23	1	Xanthomonas fragariae
imperfect 18 bp inverted repeat	1	Xanthomonas fragariae
terminal repeat of ISPre1	1	Xanthomonas fragariae
DRb2; recombination	1	Xanthomonas fragariae
Signal predicted by SignalP 2.0 HMM (Signal peptide probability 0.680) with cleavage site probability 0.301 at residue 28	1	Xanthomonas fragariae
Signal predicted by SignalP 3.0 HMM; IMG reference gene:2631098288_SP	1	Xanthomonas fragariae
Bsr8028 protein	1	Xanthomonas fragariae
ProfileScan match to entry PS50323 ARG_RICH, E-value 8.981	1	Xanthomonas fragariae
Signal predicted by SignalP 3.0 HMM (Signal peptide probability 1.000) with cleavage site probability 0.967 at residue 35	1	Xanthomonas fragariae
Phage tail, major tail protein V	1	Xanthomonas fragariae
first iteron in oriV	1	Xanthomonas fuscans
HMMPfam hit to PF06290, PsiB, score 3.1e-73	1	Xanthomonas fuscans
N-Ribosylnicotinamide phosphorylase (EC 2.4.2.1)	1	Xanthomonas fuscans
PAS domain with LuxR-type DNA-binding domain	1	Xanthomonas fuscans
Iron-sulfur cluster insertion protein ErpA	1	Xanthomonas gardneri
Inner membrane protein YqjK	1	Xanthomonas gardneri
FIG00984006: hypothetical protein	1	Xanthomonas gardneri
Signal predicted by SignalP 3.0 HMM; IMG reference gene:2631103613_SP	1	Xanthomonas gardneri
Signal predicted by SignalP 2.0 HMM (Signal peptide probability 0.704) with cleavage site probability 0.437 at residue 33	1	Xanthomonas gardneri
Signal predicted by SignalP 2.0 HMM (Signal peptide probability 1.000) with cleavage site probability 0.999 at residue 22	1	Xanthomonas phaseoli
Signal predicted by SignalP 3.0 HMM (Signal peptide probability 0.654) with cleavage site probability 0.653 at residue 20	1	Xanthomonas phaseoli
Signal predicted by SignalP 2.0 HMM (Signal peptide probability 0.998) with cleavage site probability 0.572 at residue 30	1	Xanthomonas phaseoli
2 probable transmembrane helices predicted for pCS0051 by TMHMM2.0 at aa 4-21 and 28-50	1	Xanthomonas phaseoli
Signal peptide predicted for pCS0051 by SignalP 2.0 HMM (Signal peptide probability 0.676) with cleavage site probability 0.159 between residues 46 and 47	1	Xanthomonas phaseoli
Signal predicted by SignalP 3.0 HMM (Signal peptide probability 0.999) with cleavage site probability 0.967 at residue 18	1	Xanthomonas phaseoli
Signal predicted by SignalP 3.0 HMM (Signal peptide probability 1.000) with cleavage site probability 0.629 at residue 23	1	Xanthomonas vesicatoria
L-rhamnose-1-dehydrogenase ( EC 1.1.1.173)	1	Xanthomonas vesicatoria
Phage protein, HK97, gp10	1	Xanthomonas vesicatoria
3-prime part, follows ISH8 insertion; the two parts of this element were translocated due to a sequence inversion	1	Xanthomonas vesicatoria
Signal predicted by SignalP 3.0 HMM; IMG reference gene:2509053688_SP	1	Xanthomonas vesicatoria
IPF_70; Putative isomerase; Truncated by IS26. similar to protein ABO42060.1 from Yersinia pestis biovar Orientalis str. IP275 plasmid pIP1202	1	Xanthomonas vesicatoria
Signal predicted by SignalP 3.0 HMM (Signal peptide probability 0.763) with cleavage site probability 0.761 at residue 17	1	Xanthomonas vesicatoria
Signal predicted by SignalP 3.0 HMM (Signal peptide probability 0.999) with cleavage site probability 0.977 at residue 21	1	Xanthomonas vesicatoria
Signal predicted by SignalP 3.0 HMM (Signal peptide probability 0.999) with cleavage site probability 0.541 at residue 27	1	Xanthomonas vesicatoria
Signal predicted by SignalP 2.0 HMM (Signal peptide probabilty 1.000) with cleavage site probability 0.970 at residue 23	1	Xanthomonas vesicatoria
Signal predicted by SignalP 3.0 HMM (Signal peptide probability 0.997) with cleavage site probability 0.981 at residue 30	1	Xylella fastidiosa
antisense sRNA, regulates the transfer of F-like plasmid	1	Xylella fastidiosa
[truncated: 15,319 more rows]
